# Supplementary material for: Genetic tuning of retinal ganglion cell subtype identity to drive visual behavior
Source: Nat Commun. 2025 Sep 30;16:8678. doi: 10.1038/s41467-025-63675-w (PMC12484735; doi:10.1038/s41467-025-63675-w)
Supplement: Supplementary file 3 — Supplementary Dataset 1 [file 41467_2025_63675_MOESM3_ESM.xlsx]

## Sheet: FDR<0.05
							WT1	WT2	WT3	WT4	Brn3bcKO1	Brn3bcKO2	Brn3bcKO3	Brn3bcKO4
Gene	Symbol	logFC	logCPM	LR	PValue	FDR	IP	IP	IP	IP	IP	IP	IP	IP
Tiam2	ENSMUST00000072156	1.88009	2.77217	48.6401	3.07511e-12	8.38044e-10	1.29407	1.05503	0.0173783	0.644851	2.38424	2.16778	2.61902	2.68637
Tiam2	ENSMUST00000169838	1.88009	2.77217	48.6401	3.07511e-12	8.38044e-10	1.29407	1.05503	0.0173783	0.644851	2.38424	2.16778	2.61902	2.68637
Osbpl3	ENSMUST00000141466	1.80182	2.85608	26.3081	2.91072e-07	1.85041e-05	1.05703	1.00058	0.978904	0.708981	1.58218	2.55897	1.90853	3.39442
Slamf1	ENSMUST00000015460	1.78974	2.45381	13.7998	0.000203357	0.00464042	0.893534	-1.11489	-1.64559	1.77038	1.99722	2.30313	2.40329	1.76147
Osbpl3	ENSMUST00000090019	1.74274	2.92214	27.5799	1.50738e-07	1.04797e-05	1.05703	1.25434	0.524338	1.3147	1.75621	2.42687	2.23917	3.40784
Gna14	ENSMUST00000025602	1.71505	2.86909	41.6876	1.07084e-10	1.913e-08	1.29407	0.944	1.19572	0.577737	2.58218	2.06993	2.32356	3.01927
Pde6h	ENSMUST00000204627	1.69401	5.2244	26.4844	2.6567e-07	1.71205e-05	4.18042	3.06833	3.06407	3.06806	4.31359	4.06993	4.96742	5.77189
Cdkn1c	ENSMUST00000207910	1.53906	2.0077	19.0919	1.24572e-05	0.000488357	-0.428394	0.300144	0.0913789	0.829275	1.82034	0.48497	1.32356	2.2228
Mapk4	ENSMUST00000091851	1.46891	4.9166	35.7476	2.24611e-09	2.78065e-07	2.80427	3.60392	2.93938	3.66115	4.17329	4.08879	4.60897	5.13676
Thrb	ENSMUST00000022303	1.46519	8.08571	29.1521	6.69116e-08	5.13219e-06	7.16182	6.41779	6.10484	5.8543	7.50012	7.17147	7.74754	8.31784
Mapk4	ENSMUST00000162863	1.45285	4.88464	33.8595	5.92404e-09	6.16063e-07	2.75747	3.59476	2.92932	3.63663	4.12333	4.0444	4.56457	5.11647
Thrb	ENSMUST00000091471	1.42939	8.37778	34.0234	5.44534e-09	5.95737e-07	7.35624	6.78999	6.46468	6.3339	7.72357	7.51433	8.05889	8.58406
Thrb	ENSMUST00000022304	1.42791	8.37527	33.9627	5.61791e-09	6.00648e-07	7.35362	6.78899	6.46032	6.3377	7.72409	7.50617	8.05457	8.58295
Nedd9	ENSMUST00000163623	1.39997	3.90559	32.2967	1.32335e-08	1.26192e-06	2.83464	1.97257	1.74673	2.54297	3.50623	3.03146	3.52234	3.90088
Junb	ENSMUST00000064922	1.39422	5.60768	15.4642	8.40841e-05	0.0022475	4.59841	3.86239	3.08233	4.25151	5.27977	3.85909	4.93827	6.09486
Lrfn2	ENSMUST00000046254	1.39293	4.55841	25.4438	4.55462e-07	2.75877e-05	3.76538	2.5096	2.62743	2.69321	4.4717	3.69647	3.84141	4.53253
Anp32e	ENSMUST00000170125	1.38942	1.90081	25.0306	5.64283e-07	3.37446e-05	0.497605	0.207034	0.0913789	0.272882	0.997217	1.19124	1.74678	1.67532
Nedd9	ENSMUST00000021794	1.37957	3.84466	30.6882	3.03009e-08	2.59174e-06	2.75747	1.97257	1.62743	2.54297	3.38424	3.00523	3.44909	3.85262
Pde6h	ENSMUST00000137768	1.37702	10.7608	48.6321	3.08781e-12	8.38044e-10	9.69754	8.76188	8.80786	9.41589	10.4418	10.1619	10.3807	10.5429
Slc1a2	ENSMUST00000080210	1.37303	9.0185	30.6218	3.13546e-08	2.64974e-06	7.72389	7.76673	7.20147	7.065	8.32986	8.19523	8.38696	9.36848
Trim59	ENSMUST00000107802	1.36788	2.02464	25.6572	4.07782e-07	2.50218e-05	0.337141	0.207034	0.627432	0.433347	1.82034	1.66331	1.22168	1.58369
Acy1	ENSMUST00000190851	1.36079	1.48867	9.58042	0.00196663	0.0266108	0.77324	-0.529931	-1.64559	-0.00722596	1.65433	0.880899	-0.228977	1.20754
Klhl4	ENSMUST00000133447	1.36022	3.53034	24.1391	8.96234e-07	5.10022e-05	2.642	0.823706	1.95928	1.96678	3.01102	3.0184	3.44909	2.98387
Clca1	ENSMUST00000029919	1.32905	5.05315	48.5657	3.19405e-12	8.50521e-10	3.75747	3.27742	3.16177	3.87192	4.91883	4.52244	4.64221	4.50782
Tex28	ENSMUST00000078060	1.32876	4.01041	20.5318	5.86477e-06	0.00026276	3.04409	2.40867	2.27725	1.96678	3.5914	2.67999	3.47884	4.27133
Tex28	ENSMUST00000114328	1.32876	4.01041	20.5318	5.86477e-06	0.00026276	3.04409	2.40867	2.27725	1.96678	3.5914	2.67999	3.47884	4.27133
Cngb3	ENSMUST00000102999	1.32376	6.85512	48.3513	3.56304e-12	9.31208e-10	5.65482	5.41649	5.19152	5.0527	6.38159	6.24407	6.24999	6.88717
Pygm	ENSMUST00000113483	1.31445	7.57515	17.3661	3.08269e-05	0.00101649	6.9776	5.50227	5.531	5.7168	7.68695	6.40571	6.92077	7.42938
A930031H19Rik	ENSMUST00000153810	1.31445	2.51588	8.13677	0.00433765	0.0462716	0.419603	1.62207	0.978904	0.644851	1.25097	3.05722	2.23917	0.51093
Osbpl3	ENSMUST00000114468	1.31366	4.46658	30.6567	3.07958e-08	2.6182e-06	2.84959	3.04161	3.02684	2.89966	3.69766	4.02495	3.54361	4.68637
Pygm	ENSMUST00000035269	1.31198	7.63703	17.8801	2.35273e-05	0.000825972	7.02611	5.57394	5.60234	5.8038	7.73193	6.47545	6.9947	7.49687
Kcnf1	ENSMUST00000170580	1.30419	1.89047	17.3275	3.14607e-05	0.00102819	0.0570327	1.05503	-0.323659	0.185419	1.5447	0.822005	1.67149	1.48584
Cckbr	ENSMUST00000181339	1.30056	2.01443	17.9898	2.22088e-05	0.000787519	1.10766	0.470069	-0.0606242	0.0923097	1.42606	1.8809	1.56457	1.26766
Pygm	ENSMUST00000139775	1.29769	4.51597	10.7238	0.00105768	0.0168858	4.10766	2.47007	2.38416	2.11616	4.49153	3.08253	3.72832	4.66138
Pygm	ENSMUST00000142755	1.2901	2.1043	10.8811	0.000971527	0.0160177	1.4196	0.470069	0.0913789	-0.355149	2.27406	0.696474	1.14953	1.95673
Hopx	ENSMUST00000113453	1.28791	3.19859	19.8683	8.29641e-06	0.000351613	2.13232	1.792	1.70019	0.770382	2.5256	2.11969	2.96216	3.2228
Asic4	ENSMUST00000113577	1.28603	5.29693	22.0704	2.62831e-06	0.000131537	4.45425	3.81584	3.70609	2.78533	5.06165	4.40697	4.77102	5.2171
Klhl4	ENSMUST00000040504	1.27479	4.02173	29.1313	6.76369e-08	5.15978e-06	2.9776	1.58555	2.52434	2.74001	3.4053	3.39691	3.85282	3.7028
Sall3	ENSMUST00000057950	1.27257	5.14998	25.7582	3.86973e-07	2.40588e-05	4.3841	3.37696	3.2613	3.36533	4.87798	4.38679	4.43778	5.13071
Klhl4	ENSMUST00000113371	1.27008	4.01167	28.7844	8.08997e-08	6.00914e-06	2.9776	1.58555	2.49737	2.74001	3.39481	3.37659	3.84141	3.69734
Pde6c	ENSMUST00000112329	1.26783	7.58431	52.5816	4.12729e-13	1.49355e-10	6.19366	6.36892	5.95557	5.8945	7.02129	6.89704	7.24892	7.49058
Anp32e	ENSMUST00000165307	1.25889	8.40898	61.756	3.88767e-15	1.82889e-12	6.9274	7.03992	6.87601	6.95856	7.66201	7.8281	8.23999	8.20345
S100a1	ENSMUST00000060738	1.25873	5.05808	37.8409	7.67544e-10	1.05168e-07	3.8863	3.68385	3.2693	3.47082	5.06165	4.45136	4.58523	4.36719
Asic4	ENSMUST00000037708	1.25849	5.26658	20.8733	4.90678e-06	0.000226305	4.4196	3.85473	3.68831	2.75527	5.07156	4.3817	4.6747	5.16668
Anp32e	ENSMUST00000168106	1.25781	8.08573	61.4219	4.60667e-15	2.09723e-12	6.63662	6.70422	6.55409	6.61692	7.32675	7.53224	7.92043	7.85874
Otop3	ENSMUST00000019006	1.25595	4.84321	19.6605	9.2492e-06	0.000379459	4.10143	3.40867	2.9192	2.62836	4.88923	3.95814	4.25645	4.45708
Otop3	ENSMUST00000106543	1.25435	4.84206	19.6063	9.51556e-06	0.000387012	4.10143	3.40867	2.9192	2.62836	4.88923	3.95814	4.25645	4.45061
Hopx	ENSMUST00000120827	1.25138	3.09344	18.6006	1.6117e-05	0.000610487	2.00457	1.82371	1.57681	0.644851	2.34117	2.11969	2.79487	3.12055
Hspa1b	ENSMUST00000172753	1.24866	2.38196	19.4767	1.01832e-05	0.000409445	0.709109	0.885106	1.05485	0.770382	1.58218	1.28144	1.9516	2.49844
Hmgn5	ENSMUST00000033597	1.24689	3.72597	27.6158	1.47962e-07	1.03376e-05	2.31577	2.44989	2.38416	1.74001	2.98328	2.8664	3.41872	3.7351
Gulo	ENSMUST00000059970	1.24412	5.95493	45.9153	1.23479e-11	2.85682e-09	4.90789	4.43969	4.17459	4.39974	5.77251	5.21146	5.52591	5.59839
Pde6h	ENSMUST00000057650	1.23841	9.83673	29.2377	6.40225e-08	4.93743e-06	9.07503	8.01396	7.91156	8.26857	9.52514	9.16796	9.24635	9.69598
Pde6c	ENSMUST00000025956	1.23257	7.79786	51.0369	9.0646e-13	3.04592e-10	6.43827	6.6005	6.18625	6.14397	7.25533	7.09269	7.44909	7.67913
Fam19a3	ENSMUST00000139783	1.23023	6.62698	48.8781	2.7237e-12	7.8448e-10	5.43703	5.29732	5.09138	4.84363	6.22899	6.30716	6.07967	6.17945
Fabp7	ENSMUST00000020024	1.22345	3.36965	36.6914	1.38386e-09	1.7755e-07	1.77324	2.1075	1.81384	1.94031	2.80457	2.74484	3.10254	3.0105
Pde6h	ENSMUST00000204382	1.22191	4.57137	18.7923	1.45754e-05	0.000565116	3.78884	2.82371	2.79182	2.82928	3.89669	3.50383	3.97266	4.85507
Gnb3	ENSMUST00000140233	1.21628	3.90129	16.6124	4.58501e-05	0.00138859	3.27205	2.25434	1.87798	1.94031	3.65433	2.7762	3.42637	3.81786
Abi3	ENSMUST00000131049	1.21456	3.18565	14.0395	0.00017901	0.00416206	2.45913	0.692461	1.35441	1.91334	3.35206	2.50383	2.47884	2.42113
Mina	ENSMUST00000120667	1.21259	1.7148	17.2286	3.3141e-05	0.00107275	0.249678	0.300144	0.293013	-0.114141	0.618705	1.4465	1.18606	1.38087
Cnga3	ENSMUST00000027288	1.21083	5.15965	35.8563	2.12422e-09	2.65302e-07	4.08888	3.72641	3.75244	3.19665	4.72304	4.48022	4.59884	5.05809
Anp32e	ENSMUST00000171035	1.20932	1.84408	16.4723	4.93654e-05	0.00147473	0.497605	0.387606	0.576806	-0.355149	1.05166	1.0444	1.22168	1.82287
Chrnb4	ENSMUST00000034854	1.19862	3.65035	21.2185	4.09798e-06	0.000192142	2.4196	2.60392	2.17884	1.35534	3.39481	3.28144	2.86413	3.21519
Gm42762	ENSMUST00000197421	1.19652	3.28198	15.1294	0.000100386	0.00261393	1.77324	2.23088	0.676341	2.27288	2.88174	3.11969	2.86413	2.33945
Adrb1	ENSMUST00000038949	1.19568	6.36853	22.1021	2.58532e-06	0.000129846	5.5258	5.04498	4.71489	4.1627	6.29113	5.58798	5.61065	6.13777
Hopx	ENSMUST00000081964	1.18732	2.85053	15.9605	6.46771e-05	0.00182359	1.77324	1.69246	1.32404	0.433347	2.20367	1.7606	2.46405	2.8624
Gngt2	ENSMUST00000107712	1.1847	6.91998	30.7969	2.86501e-08	2.46548e-06	6.05381	5.38761	5.21653	5.20779	6.53638	6.07467	6.35398	6.88777
Cdkn1c	ENSMUST00000037287	1.18401	4.20124	21.5029	3.53286e-06	0.000167876	2.45913	2.6577	2.36936	3.42382	3.75621	3.00523	3.82992	4.21137
Cdkn1c	ENSMUST00000167912	1.16446	4.12734	20.246	6.80944e-06	0.000298452	2.3582	2.60392	2.27725	3.39487	3.71463	2.92354	3.783	4.07501
Ccl9	ENSMUST00000019266	1.15895	5.52818	34.9537	3.37635e-09	3.90577e-07	4.32649	4.16433	4.15316	3.85076	5.4717	4.8069	4.71588	5.21519
Gngt2	ENSMUST00000107709	1.15139	8.40028	41.8294	9.95946e-11	1.8534e-08	7.36667	6.84414	6.75743	7.03404	8.22307	7.7289	7.73911	8.07974
Negr1	ENSMUST00000074015	1.151	7.29759	26.2735	2.96324e-07	1.86697e-05	6.2341	6.16897	5.52099	5.55611	6.73036	6.27047	6.90921	7.35035
Gngt2	ENSMUST00000107714	1.14973	8.44929	41.7744	1.02434e-10	1.8534e-08	7.42023	6.88886	6.80081	7.09081	8.27692	7.79307	7.79709	8.10055
Gngt2	ENSMUST00000107708	1.1497	8.55754	42.4176	7.37252e-11	1.42532e-08	7.50589	6.99363	6.92617	7.21746	8.39711	7.90193	7.89342	8.20394
Anp32e	ENSMUST00000171368	1.14897	4.60307	38.0754	6.80642e-10	9.60591e-08	3.42959	3.33357	3.09138	2.94031	4.04497	3.91652	4.1449	4.44411
Hnrnpf	ENSMUST00000177570	1.14801	3.09637	22.1202	2.56096e-06	0.000129081	1.00457	1.54807	2.05485	1.88586	2.42606	2.54082	2.9516	2.51093
Anp32e	ENSMUST00000168471	1.14642	3.93965	17.7989	2.45529e-05	0.000850215	3.15657	2.44989	2.19572	2.11616	3.68048	2.79163	3.27352	3.94297
Opn1mw	ENSMUST00000123401	1.14632	6.77406	32.7357	1.05578e-08	1.03474e-06	5.84213	5.31416	5.18308	5.10726	6.66746	5.91828	6.19168	6.44736
Mfge8	ENSMUST00000032825	1.13982	7.68601	51.9254	5.76509e-13	2.03407e-10	6.42585	6.46001	6.16284	6.1584	7.18324	6.99942	7.29406	7.4595
Mfge8	ENSMUST00000107409	1.13707	7.67795	51.8138	6.10221e-13	2.1005e-10	6.42335	6.44989	6.15962	6.14976	7.17713	6.9936	7.28093	7.44939
Gngt2	ENSMUST00000100532	1.13512	8.61719	41.2088	1.36804e-10	2.32642e-08	7.58283	7.1075	6.99225	7.23799	8.44144	7.97725	7.93056	8.26766
Gngt2	ENSMUST00000036088	1.13316	8.76245	41.2086	1.36819e-10	2.32642e-08	7.71575	7.24705	7.14286	7.4064	8.60512	8.13224	8.06962	8.38469
Sdc2	ENSMUST00000022871	1.13038	5.79166	36.9943	1.18478e-09	1.56269e-07	4.82711	4.11392	4.1226	4.51185	5.61193	5.09813	5.26288	5.3412
Calu	ENSMUST00000138523	1.12695	4.94635	15.0967	0.00010214	0.00264496	3.8863	3.96548	2.98862	3.1627	4.31359	3.7289	4.26927	5.24914
Bmp1	ENSMUST00000022693	1.12692	3.29906	15.4843	8.31932e-05	0.00223214	2.69262	1.5096	1.60234	1.43335	2.72304	3.03146	2.49349	2.96583
Socs3	ENSMUST00000054002	1.12665	1.91035	12.2318	0.000469812	0.00914546	1.00457	-0.699856	0.813845	0.0923097	1.4667	0.937482	1.14953	1.8027
Gngt2	ENSMUST00000107711	1.12474	8.5843	39.5246	3.23953e-10	4.91608e-08	7.56766	7.08478	6.95495	7.20501	8.41117	7.93922	7.88685	8.23226
Atp1b2	ENSMUST00000138694	1.12197	5.12935	39.1452	3.93427e-10	5.84467e-08	3.9776	3.80794	3.51764	3.70898	4.94063	4.43672	4.47516	4.77707
Clic4	ENSMUST00000037099	1.12003	4.0671	37.9712	7.17956e-10	9.98193e-08	2.58953	2.72641	2.80287	2.62836	3.51595	3.61208	3.74678	3.51093
Hist1h2bc	ENSMUST00000018246	1.11305	6.16741	53.5932	2.46617e-13	9.15923e-11	4.8607	4.83153	4.74959	4.79275	5.89297	5.65911	5.57149	5.68912
Riiad1	ENSMUST00000029785	1.10852	3.59445	10.4525	0.00122485	0.0187283	2.90789	2.18279	1.41331	2.0434	3.9334	2.90947	2.52234	2.68637
Elovl2	ENSMUST00000021793	1.10712	6.1856	44.1528	3.03725e-11	6.59456e-09	4.55346	5.09781	4.6118	4.98955	5.58218	5.66121	5.81687	5.83037
Cdc16	ENSMUST00000134645	1.10533	2.23246	16.8791	3.98379e-05	0.00123027	0.571606	0.387606	1.29301	0.770382	1.38424	1.62936	2.05396	1.69734
Cnga3	ENSMUST00000194195	1.10206	2.63558	15.5645	7.97398e-05	0.00216001	1.33714	1.792	1.127	0.355344	2.17942	2.11969	1.93022	2.28231
Elovl2	ENSMUST00000117096	1.10183	6.15569	43.1402	5.0955e-11	1.01286e-08	4.53508	5.08478	4.57035	4.9536	5.55181	5.63365	5.78746	5.79122
Pnp	ENSMUST00000048615	1.10043	4.00637	29.7174	4.99835e-08	4.03095e-06	2.70911	2.15812	2.80287	2.81478	3.81248	3.37659	3.32356	3.57776
Cnga3	ENSMUST00000195272	1.10021	2.64442	15.9655	6.45073e-05	0.00182359	1.33714	1.792	1.127	0.433347	2.17942	2.11969	1.93022	2.31116
Gsc2	ENSMUST00000012279	1.0914	4.48077	19.6788	9.16133e-06	0.00037695	3.70911	2.5096	2.81384	3.22981	4.46168	3.64643	3.82992	3.98387
Gnb3	ENSMUST00000024206	1.09108	10.2416	22.2208	2.43022e-06	0.000123145	9.55645	8.49459	8.53639	8.7448	10.1953	9.54424	9.63686	9.64571
Fzd10	ENSMUST00000117102	1.09072	5.29768	17.5717	2.76673e-05	0.000934134	4.68847	3.86239	3.43479	3.40459	5.06165	4.42192	4.67149	5.0834
Mapk4	ENSMUST00000159162	1.08974	3.05318	17.9168	2.3078e-05	0.000814249	1.49761	2.18279	1.19572	1.67727	2.4053	2.14393	2.59205	2.95673
Anp32e	ENSMUST00000169426	1.08131	5.10685	31.5131	1.98097e-08	1.82729e-06	4.04409	3.84704	3.65819	3.43335	4.78863	4.19124	4.56804	4.91504
Ehd4	ENSMUST00000028755	1.08016	6.42292	24.1958	8.70201e-07	4.97213e-05	5.53277	5.01782	4.69723	4.96678	5.88174	5.2787	6.0303	6.44818
Pnp	ENSMUST00000178092	1.07316	3.57292	21.6476	3.27612e-06	0.000157265	2.22696	1.58555	2.41331	2.50735	3.41572	2.95129	2.74678	3.15279
Gnb3	ENSMUST00000129251	1.07295	10.1703	20.3427	6.47392e-06	0.00028552	9.51866	8.43104	8.45726	8.66873	10.1372	9.47679	9.52145	9.56715
Erich6	ENSMUST00000041115	1.07235	3.41097	17.0346	3.67041e-05	0.00116145	2.642	1.944	1.70019	1.77038	3.07814	3.16778	2.59205	2.76147
Vopp1	ENSMUST00000204878	1.06879	2.64189	14.644	0.000129845	0.00319816	1.05703	1.75958	1.09138	1.0434	1.5447	2.38679	1.97266	2.40784
Sv2b	ENSMUST00000207001	1.06864	1.60256	12.5995	0.000385844	0.00790337	-0.428394	0.470069	0.354413	0.0923097	0.544704	0.696474	1.32356	1.32537
Anp32e	ENSMUST00000170213	1.06795	4.89459	27.3276	1.7174e-07	1.16527e-05	3.89353	3.67518	3.33169	3.2407	4.55416	3.98524	4.2904	4.74835
Atp1b2	ENSMUST00000047889	1.06668	8.19231	50.706	1.07293e-12	3.52145e-10	6.96907	6.86429	6.63364	6.98632	7.87137	7.58688	7.71822	7.69973
4930458D05Rik	ENSMUST00000142871	1.06662	3.00139	16.9682	3.80105e-05	0.00118945	1.4196	1.58555	1.44188	2.06806	2.63663	2.52244	2.81833	1.88177
Tuft1	ENSMUST00000196655	1.0641	3.57905	26.6957	2.38151e-07	1.56327e-05	2.10766	2.02806	2.27725	2.4892	3.15476	3.03146	2.783	3.32537
Atp1b2	ENSMUST00000130394	1.0634	8.29181	49.8506	1.6591e-12	5.20331e-10	7.07305	6.96103	6.74171	7.08553	7.9824	7.71733	7.79154	7.77513
Fam132a	ENSMUST00000024338	1.05696	5.04141	24.661	6.83519e-07	4.0027e-05	3.90073	3.51931	3.596	3.83647	4.84752	4.6549	4.67149	3.88657
Kcne2	ENSMUST00000113971	1.05691	8.94629	35.3405	2.7682e-09	3.33911e-07	7.98735	7.64555	7.23757	7.53967	8.62096	8.28417	8.34618	8.61711
Aipl1	ENSMUST00000048207	1.05255	9.93807	17.8344	2.4099e-05	0.00084173	9.29902	8.42685	8.24898	8.20917	9.96455	9.20877	9.33021	9.20165
A930033H14Rik	ENSMUST00000170048	1.05015	5.4633	13.6049	0.000225599	0.0050061	3.80427	4.68385	4.28909	3.45221	4.11696	5.30582	4.9516	5.24727
Gem	ENSMUST00000029868	1.04844	4.7215	28.0786	1.16487e-07	8.30296e-06	3.51646	3.73477	3.16177	3.08024	4.47669	3.93748	4.27776	4.219
Mfge8	ENSMUST00000206338	1.04834	7.31502	42.517	7.00691e-11	1.37345e-08	6.14752	6.14092	5.86353	5.81295	6.89576	6.59349	6.80003	7.04312
Mpp6	ENSMUST00000166318	1.04722	5.23988	30.1951	3.90696e-08	3.20575e-06	3.99787	4.03485	3.87798	3.75527	4.73972	4.37147	4.55413	5.23603
Gnat2	ENSMUST00000130013	1.0465	10.1596	28.1665	1.11314e-07	7.99943e-06	9.30259	8.89026	8.47616	8.561	9.936	9.45318	9.53091	9.76994
Kcne2	ENSMUST00000047383	1.04629	9.05043	37.2178	1.05644e-09	1.40655e-07	8.06186	7.75804	7.36564	7.68726	8.70139	8.40634	8.46242	8.70654
Plekhb1	ENSMUST00000107047	1.04609	9.98009	32.5129	1.18407e-08	1.14457e-06	9.08514	8.48471	8.51492	8.49972	9.77984	9.44634	9.3011	9.43
Anp32e	ENSMUST00000015893	1.0437	6.41599	43.5187	4.19927e-11	8.46633e-09	5.22122	5.25725	5.02448	4.87192	6.04832	5.70872	5.96611	6.0105
Plekhb1	ENSMUST00000079176	1.04247	10.0361	32.7382	1.05444e-08	1.03474e-06	9.13461	8.54659	8.57841	8.56317	9.82998	9.51171	9.35936	9.47572
Plekhb1	ENSMUST00000107046	1.0424	9.90093	30.9801	2.60687e-08	2.29819e-06	9.02364	8.40867	8.42431	8.41273	9.71713	9.35598	9.19673	9.35912
Plekhb1	ENSMUST00000107044	1.04233	9.89935	30.9691	2.62176e-08	2.29819e-06	9.0222	8.40507	8.42162	8.41454	9.71595	9.35533	9.19491	9.3561
Mpp6	ENSMUST00000036236	1.03922	5.21389	30.3218	3.65998e-08	3.0746e-06	3.96392	4.0075	3.86748	3.74766	4.70192	4.35078	4.53656	5.20177
Gem	ENSMUST00000108304	1.03888	4.79518	27.3915	1.66164e-07	1.13839e-05	3.616	3.80794	3.23706	3.1512	4.56356	3.99859	4.33581	4.29319
Plekhb1	ENSMUST00000107045	1.03769	9.94059	30.8896	2.73136e-08	2.37949e-06	9.06085	8.45496	8.47119	8.45659	9.75364	9.40273	9.234	9.39041
Plekhb1	ENSMUST00000116287	1.0371	9.94011	30.8727	2.75524e-08	2.38556e-06	9.06065	8.45338	8.47054	8.45892	9.75313	9.40211	9.23359	9.38924
Slc24a4	ENSMUST00000159329	1.03655	4.02528	29.5311	5.50261e-08	4.33846e-06	2.78884	2.70953	2.86748	2.39487	3.60966	3.27047	3.50076	3.71364
Qsox1	ENSMUST00000111764	1.03627	6.6769	18.7179	1.51556e-05	0.000584401	5.9274	5.47257	5.13359	4.59905	6.24514	5.77232	6.19281	6.50937
Mpp6	ENSMUST00000204545	1.03389	5.17045	31.2647	2.25131e-08	2.04986e-06	3.89353	3.95836	3.84091	3.74001	4.5729	4.35078	4.54009	5.15479
Gm42697	ENSMUST00000198992	1.0335	5.63362	39.978	2.56838e-10	3.98325e-08	4.60723	4.21901	4.14883	4.29916	5.15786	4.82576	5.26714	5.31473
Qsox1	ENSMUST00000194632	1.033	6.66632	18.6542	1.56699e-05	0.000597699	5.91856	5.46756	5.11596	4.59905	6.23489	5.76452	6.17247	6.50079
Qsox1	ENSMUST00000035325	1.03033	7.02459	17.4343	2.97404e-05	0.000989922	6.18779	5.9422	5.53598	4.86138	6.76947	6.09658	6.41968	6.79888
Gnat2	ENSMUST00000058669	1.02809	10.7307	30.2133	3.87037e-08	3.1943e-06	9.83441	9.48192	9.07921	9.20275	10.4914	10.0931	10.1138	10.2602
Aipl1	ENSMUST00000059082	1.02684	10.0035	18.3826	1.807e-05	0.000672568	9.33432	8.53915	8.38278	8.30306	10.0086	9.28229	9.39904	9.24995
Wdr66	ENSMUST00000150155	1.02565	2.94955	15.4958	8.26867e-05	0.00222349	2.15657	1.15812	1.72365	1.18542	2.73972	2.40697	2.25645	2.2968
Tuft1	ENSMUST00000196733	1.02177	4.10566	27.1867	1.84729e-07	1.24147e-05	2.74153	2.56693	2.76945	3.08024	3.70617	3.64643	3.25645	3.76147
Stat1	ENSMUST00000189336	1.0214	2.22545	13.1945	0.000280777	0.00603137	0.571606	1.05503	0.676341	1.13962	2.20367	1.4465	1.69702	1.26766
Fam132a	ENSMUST00000127222	1.01905	1.47072	12.8194	0.000343039	0.00713006	0.249678	-0.114894	0.0173783	0.0923097	0.881739	0.48497	1.11206	0.938351
Gnat2	ENSMUST00000145101	1.01869	5.69761	34.8864	3.4951e-09	4.01027e-07	4.55346	4.4949	4.35441	4.1627	5.39481	5.10741	4.93827	5.34295
Tuft1	ENSMUST00000006123	1.01635	4.10582	26.7823	2.2771e-07	1.50877e-05	2.75747	2.56693	2.76945	3.08024	3.70617	3.64643	3.24784	3.76147
Pde6d	ENSMUST00000150653	1.01423	5.19266	28.1605	1.11662e-07	7.99943e-06	4.11386	3.6577	3.60865	4.1512	5.08141	4.48022	4.66179	4.49844
Gzmm	ENSMUST00000151213	1.014	6.90195	31.1908	2.33875e-08	2.11582e-06	5.98269	5.48005	5.41691	5.49376	6.70723	6.36504	6.237	6.28322
Rcvrn	ENSMUST00000021290	1.01347	9.50153	36.9031	1.24148e-09	1.62232e-07	8.33216	7.87284	8.16606	8.44663	9.32451	8.87819	8.88789	8.91063
Rbp3	ENSMUST00000035695	1.01298	10.2163	33.8553	5.93669e-09	6.16063e-07	9.17282	9.00491	8.6346	8.84028	10.009	9.59542	9.49951	9.75583
Arr3	ENSMUST00000113769	1.01266	9.70741	27.2924	1.749e-07	1.18104e-05	8.70346	8.19799	8.6561	7.98915	9.44191	9.07723	8.915	9.3814
Cckbr	ENSMUST00000033189	1.01103	5.10771	31.3561	2.14786e-08	1.96836e-06	4.19219	3.78396	3.63982	3.55174	4.71884	4.53166	4.52947	4.66138
Gnat2	ENSMUST00000142568	1.01066	10.6655	28.3915	9.90979e-08	7.20912e-06	9.79005	9.43232	9.02019	9.13397	10.4298	10.0208	10.0298	10.1908
Qsox1	ENSMUST00000195419	1.01008	6.53256	13.0774	0.000298888	0.00638155	5.74153	5.44225	5.01975	4.40459	6.53876	5.42687	5.61233	6.3236
Hnrnpf	ENSMUST00000180020	1.00235	4.88719	34.1472	5.10965e-09	5.63379e-07	3.616	3.49982	3.73524	3.52527	4.08468	4.49914	4.45285	4.46673
Osgep	ENSMUST00000162850	0.994009	6.73158	29.0917	6.90332e-08	5.23799e-06	5.71116	5.37963	5.4837	5.18542	6.48413	5.913	5.94495	6.50782
Arr3	ENSMUST00000131906	0.990363	9.65926	25.4717	4.48911e-07	2.73081e-05	8.65854	8.18011	8.63557	7.93487	9.39052	9.04882	8.83208	9.31584
Mpp6	ENSMUST00000036225	0.98923	4.93029	26.6183	2.47879e-07	1.61959e-05	3.65056	3.74309	3.65819	3.53415	4.3357	4.06993	4.24351	4.92441
Plekhb1	ENSMUST00000208812	0.986111	4.88446	37.2466	1.04097e-09	1.39916e-07	3.74153	3.48005	3.67634	3.50735	4.34663	4.37147	4.46776	4.32891
Ppp5c	ENSMUST00000138353	0.982706	2.57101	11.0503	0.000886731	0.0149337	1.20387	0.885106	1.32404	1.50735	0.997217	1.85175	2.59205	2.17651
Cdhr1	ENSMUST00000022337	0.982449	9.36954	38.9895	4.26091e-10	6.1994e-08	8.24897	8.18851	7.9249	8.01593	9.10594	8.63498	8.82105	8.89582
Kazn	ENSMUST00000148812	0.979731	3.18951	18.6623	1.56035e-05	0.000596779	1.83464	1.91485	1.81384	2.01831	2.5256	2.8809	2.86413	2.2968
Hgs	ENSMUST00000141826	0.977051	1.15025	9.15816	0.00247611	0.0315107	0.156568	-0.892501	0.0913789	-0.814581	0.296777	0.406968	0.722113	0.559839
Lrit1	ENSMUST00000120052	0.971881	6.85191	23.3766	1.33188e-06	7.20185e-05	5.72946	5.75341	5.45069	5.37029	6.04999	5.92179	6.33377	6.91798
Calu	ENSMUST00000174096	0.97137	5.06681	13.0131	0.000309325	0.00656468	3.97078	4.22496	3.23706	3.53415	4.36824	3.90238	4.35999	5.27683
Calu	ENSMUST00000090481	0.969293	7.88534	23	1.61997e-06	8.53085e-05	6.98777	6.68277	6.03624	6.63869	7.38358	7.08957	7.21452	7.77221
Rd3l	ENSMUST00000190680	0.969003	6.06917	34.4195	4.44257e-09	5.01584e-07	4.81192	5.07822	4.68234	4.59481	5.45159	5.50851	5.54537	5.73377
Osgep	ENSMUST00000160890	0.968089	8.32248	27.3482	1.69919e-07	1.15848e-05	7.3937	6.8325	7.06292	6.90224	8.1532	7.57187	7.51024	7.95072
Tor3a	ENSMUST00000156861	0.966143	1.72281	9.4458	0.00211633	0.0280976	0.77324	0.759575	-0.230549	-0.00722596	1.50623	0.48497	1.32356	1.04527
Scd3	ENSMUST00000026220	0.966015	2.1483	11.8792	0.000567653	0.010569	0.77324	1.05503	0.813845	0.644851	2.12967	1.4465	1.38769	1.26766
Mpp6	ENSMUST00000167628	0.962555	3.7223	15.8533	6.84475e-05	0.00190157	2.4196	2.48997	2.61494	2.20779	3.27406	2.59459	2.90853	3.76147
Ppm1j	ENSMUST00000002298	0.959801	7.41882	19.5913	9.59065e-06	0.000388945	6.74153	6.07163	5.97769	5.60959	7.16868	6.70872	6.82775	6.91034
Nln	ENSMUST00000109315	0.959721	2.07825	10.1185	0.00146788	0.0213789	1.05703	0.823706	0.469891	0.644851	0.881739	1.99193	1.22168	1.65295
A930009A15Rik	ENSMUST00000173620	0.958121	2.70936	12.1632	0.000487421	0.00941036	1.89353	1.20703	0.939376	1.50735	2.63663	2.11969	1.86413	1.93835
Zc3hav1	ENSMUST00000114900	0.956562	3.00796	12.0232	0.000525419	0.00998954	2.24968	1.38761	1.29301	1.80013	2.91149	2.16778	1.97266	2.65295
Ctnna1	ENSMUST00000042345	0.955614	6.04826	20.7717	5.17411e-06	0.000234798	5.25811	4.21303	4.44188	5.04961	5.32468	5.31653	5.58352	5.87333
Rxrg	ENSMUST00000015987	0.953642	4.53775	23.1873	1.46963e-06	7.88628e-05	3.19219	2.91485	3.20408	3.7168	4.07156	4.16778	4.0638	3.72976
Rxrg	ENSMUST00000111380	0.950237	4.25554	22.8906	1.71491e-06	8.9972e-05	3.00457	2.67518	2.9789	3.28345	3.87421	3.83696	3.80665	3.36031
Gzmm	ENSMUST00000020549	0.948159	6.32704	24.3023	8.23423e-07	4.72397e-05	5.49998	4.97962	4.87011	4.8649	6.14227	5.75471	5.56457	5.72441
Agpat9	ENSMUST00000092990	0.947888	3.14523	13.2117	0.000278211	0.00598535	1.49761	2.00058	1.72365	2.1627	1.88174	2.40697	2.7345	3.09589
Rxrg	ENSMUST00000111384	0.947271	4.5012	23.1146	1.5263e-06	8.12856e-05	3.15657	2.90006	3.17884	3.66923	4.01788	4.13791	4.024	3.69734
Vopp1	ENSMUST00000203212	0.947218	1.60591	7.9509	0.00480634	0.049888	-0.0498825	0.823706	0.161768	-0.114141	0.104132	1.19124	0.818329	1.4603
Megf9	ENSMUST00000037881	0.947121	2.66017	12.8049	0.000345719	0.00717159	1.70911	1.42943	1.22888	1.0434	2.56356	1.55897	2.23917	1.91974
Elovl7	ENSMUST00000022207	0.946733	3.80562	16.9916	3.75463e-05	0.00118156	2.05703	2.54807	2.68831	2.77038	3.31914	2.7606	3.10254	3.75624
Cst3	ENSMUST00000144845	0.94666	4.41517	11.8734	0.000569422	0.0105879	3.78884	2.9295	2.81384	2.84363	3.83594	3.08253	3.83568	4.51093
Kazn	ENSMUST00000129032	0.946648	3.32745	18.7109	1.52107e-05	0.000584929	2.08257	2.00058	1.93938	2.20779	2.67182	2.95129	3.024	2.44736
Opn1mw	ENSMUST00000127445	0.94629	8.36843	17.9054	2.32163e-05	0.000817085	7.59397	7.15968	6.85625	6.7021	8.24551	7.48912	7.48756	8.06631
Hnrnpf	ENSMUST00000163168	0.944258	4.47416	23.7121	1.1188e-06	6.21638e-05	3.33714	3.18279	3.33169	2.99277	3.60966	4.14993	3.84713	4.11647
Mfge8	ENSMUST00000205494	0.944033	3.01975	14.2331	0.000161509	0.00381166	1.642	2.00058	1.55081	1.74001	2.4667	2.0184	2.20398	3.00168
Hnrnpf	ENSMUST00000167182	0.943634	4.42814	23.7225	1.11276e-06	6.20725e-05	3.31577	3.12032	3.2613	2.96678	3.56356	4.10123	3.80665	4.06658
Cplx3	ENSMUST00000045068	0.941294	8.78041	26.4325	2.72916e-07	1.75076e-05	7.77373	7.60962	7.26331	7.45805	8.66036	8.13564	8.1085	8.0758
Tor3a	ENSMUST00000079625	0.937222	1.75926	9.06374	0.00260728	0.0325264	0.77324	0.823706	-0.230549	0.185419	1.5447	0.48497	1.32356	1.11238
Tor3a	ENSMUST00000150557	0.937222	1.75926	9.06374	0.00260728	0.0325264	0.77324	0.823706	-0.230549	0.185419	1.5447	0.48497	1.32356	1.11238
Hnrnpf	ENSMUST00000180341	0.936588	4.40099	23.2563	1.41782e-06	7.6373e-05	3.2831	3.0815	3.24518	2.96678	3.53518	4.07625	3.75895	4.04527
Rd3l	ENSMUST00000170525	0.936383	6.77696	34.6969	3.85249e-09	4.38469e-07	5.53739	5.77385	5.31248	5.48234	6.27549	6.25246	6.19505	6.31473
Osgep	ENSMUST00000162177	0.934101	7.90734	20.4762	6.03766e-06	0.00026965	7.08257	6.46756	6.60865	6.42263	7.78963	7.15441	6.95093	7.53138
Plekhb1	ENSMUST00000151123	0.931235	6.67685	29.5034	5.58194e-08	4.37655e-06	5.62037	5.39818	5.36004	5.37029	6.32744	6.32318	5.92348	5.9861
Jam3	ENSMUST00000034472	0.929976	5.34466	26.3573	2.83748e-07	1.81201e-05	4.12619	4.33906	3.99827	3.91334	4.63663	5.0347	4.6875	4.87454
Kazn	ENSMUST00000036476	0.927407	3.46815	18.7631	1.48003e-05	0.000572264	2.4395	2.20703	1.9789	2.20779	2.72304	3.03146	3.17702	2.71904
Rxrg	ENSMUST00000111386	0.926031	4.28187	21.5748	3.40293e-06	0.000162798	2.9776	2.62207	2.99827	3.46154	3.73141	3.90238	3.80665	3.53559
Rd3l	ENSMUST00000189759	0.923441	7.61191	35.242	2.91173e-09	3.48248e-07	6.3738	6.53376	6.21239	6.38877	7.10333	7.18687	7.05643	7.00112
Ttyh2	ENSMUST00000045779	0.922517	6.83852	11.7886	0.000595955	0.0110088	6.34771	5.36623	4.99104	5.34277	6.84078	5.86092	6.04777	6.34731
Agpat9	ENSMUST00000031255	0.917539	3.11931	12.549	0.000396409	0.00802657	1.45913	2.02806	1.72365	2.13962	1.88174	2.36633	2.69702	3.04527
Osgep	ENSMUST00000159292	0.916887	8.03023	20.8471	4.97456e-06	0.000228684	7.19805	6.59935	6.75814	6.57236	7.89017	7.29368	7.09355	7.63202
Agpat9	ENSMUST00000112887	0.915668	3.13023	12.4142	0.000426084	0.00845757	1.45913	2.02806	1.74673	2.1627	1.88174	2.38679	2.69702	3.06234
Mogat1	ENSMUST00000113524	0.915488	4.64138	22.6266	1.96739e-06	0.000101706	3.45913	3.46001	3.30861	3.40459	4.47669	4.11356	3.80665	3.95673
Osgep	ENSMUST00000006452	0.915249	7.94974	19.895	8.18124e-06	0.000348827	7.12926	6.50594	6.68384	6.48463	7.82181	7.19051	6.98955	7.56995
Dnajb2	ENSMUST00000055223	0.914391	3.26473	15.499	8.25476e-05	0.00222349	2.00457	2.23088	2.21239	1.43335	2.6187	2.40697	3.00368	2.77189
Mogat1	ENSMUST00000012331	0.914	4.64292	22.5771	2.01879e-06	0.000103982	3.46885	3.46001	3.30861	3.40459	4.47669	4.11356	3.80665	3.96129
Mina	ENSMUST00000120674	0.913505	3.38553	18.3023	1.88481e-05	0.000692601	1.89353	2.05503	2.14449	2.41424	2.42606	2.95129	2.98307	2.91034
Zcchc12	ENSMUST00000048067	0.912384	4.12355	17.3092	3.1764e-05	0.00103292	2.96392	2.88511	3.10037	2.50735	3.03824	3.54993	3.65855	3.94757
Zcchc12	ENSMUST00000115257	0.912321	4.11253	17.3267	3.14728e-05	0.00102819	2.95012	2.8393	3.09138	2.54297	2.99722	3.54993	3.65855	3.93372
Zcchc12	ENSMUST00000115258	0.908938	4.12722	17.3112	3.17309e-05	0.00103292	2.96392	2.88511	3.1093	2.52527	3.03824	3.55897	3.66503	3.94297
Fubp1	ENSMUST00000198405	0.908172	3.91264	14.5223	0.000138514	0.00337624	3.20387	2.30014	2.44188	2.59481	3.4667	2.90947	3.17702	3.79761
Baiap3	ENSMUST00000182056	0.906188	3.08551	14.5067	0.000139665	0.00339259	1.60723	1.25434	2.07323	2.20779	2.85137	2.19124	2.49349	2.53559
Ephx2	ENSMUST00000070515	0.905961	4.68544	29.3365	6.08388e-08	4.71768e-06	3.48808	3.44989	3.46294	3.43335	4.36287	3.88809	4.07359	4.25286
H2-Q6	ENSMUST00000174699	0.90554	3.34711	10.858	0.000983712	0.0160871	2.13232	2.67518	1.52434	1.85784	3.0247	3.0184	2.41872	2.64163
Hspb6	ENSMUST00000044048	0.904215	8.38812	26.0747	3.2846e-07	2.06025e-05	7.15054	7.17128	7.07266	7.29264	8.06785	8.05483	7.74257	7.46392
Opn1mw	ENSMUST00000033771	0.900281	10.7055	20.0063	7.71883e-06	0.000333137	9.80511	9.55148	9.36448	9.14958	10.5775	9.91993	9.78514	10.3041
Opn1mw	ENSMUST00000101457	0.89977	10.6997	19.937	8.00363e-06	0.000342874	9.80127	9.54644	9.3577	9.14234	10.5717	9.91344	9.77945	10.298
Ece1	ENSMUST00000102518	0.897757	6.30099	20.6146	5.61647e-06	0.000253244	5.65695	4.87	4.71782	4.9031	5.9004	5.5431	5.77852	5.85139
Wwc1	ENSMUST00000018993	0.897106	3.94815	18.2976	1.8894e-05	0.000692601	2.77324	2.63999	3.02684	2.3147	3.23929	3.06993	3.52947	3.7028
Zcchc12	ENSMUST00000115256	0.895601	4.12771	17.0591	3.62353e-05	0.00115178	2.96392	2.88511	3.11818	2.56046	3.03824	3.56796	3.64549	3.93835
Rd3l	ENSMUST00000185354	0.89558	7.40933	32.2487	1.3565e-08	1.28485e-06	6.1995	6.35407	6.00905	6.20501	6.92613	6.97344	6.80738	6.78802
Rab27b	ENSMUST00000121693	0.894999	4.89294	17.8235	2.42375e-05	0.00084252	3.29407	3.63106	3.62743	4.06194	3.86663	4.24267	4.84997	4.304
Sv2b	ENSMUST00000165175	0.891665	7.9457	22.2175	2.43445e-06	0.000123145	6.99283	6.83347	6.35347	6.68825	7.16791	7.0452	7.52056	7.83627
Car8	ENSMUST00000066674	0.889438	5.2189	12.9974	0.000311931	0.00661003	3.89353	4.62207	3.42766	3.78533	4.55887	4.99193	4.64877	4.43758
Obfc1	ENSMUST00000182808	0.888848	4.31858	21.448	3.63558e-06	0.000172177	2.90789	3.21901	3.03624	3.21884	4.15476	3.50383	3.72832	3.65295
Sv2b	ENSMUST00000085164	0.888399	7.92989	22.0473	2.6602e-06	0.000132662	6.9793	6.81978	6.33741	6.67627	7.15631	7.02495	7.50166	7.81943
Rd3l	ENSMUST00000190536	0.887079	7.2973	31.7558	1.7483e-08	1.63403e-06	6.10921	6.26304	5.89745	6.06653	6.80655	6.8351	6.69148	6.70755
Obfc1	ENSMUST00000049369	0.886511	6.27019	30.9885	2.59565e-08	2.29819e-06	5.15957	4.95478	4.95928	5.1741	6.05999	5.49443	5.69544	5.64447
Nptx2	ENSMUST00000071782	0.884029	4.11349	18.6307	1.58647e-05	0.000603501	3.2831	2.80794	2.38416	2.99277	3.4866	3.53166	3.55063	3.68637
Orai1	ENSMUST00000121652	0.883216	3.34467	11.8441	0.00057844	0.0107274	2.67594	1.62207	1.62743	2.29394	3.03824	2.55897	2.50799	2.97488
S100a1	ENSMUST00000107340	0.882656	3.87963	11.4736	0.000705927	0.0125634	2.99114	2.8393	2.27725	2.43335	3.95499	3.13186	3.024	3.00168
Calu	ENSMUST00000172974	0.882289	8.11282	22.014	2.70672e-06	0.000134507	7.1995	6.96991	6.36843	6.98146	7.56356	7.34295	7.44956	7.91739
Dfna5	ENSMUST00000101405	0.880625	6.87387	21.8601	2.93263e-06	0.000142718	5.56029	6.02295	5.4542	5.56046	5.99895	6.11509	6.44722	6.71162
Flt4	ENSMUST00000020617	0.879991	2.90901	14.529	0.000138016	0.00337573	2.13232	1.30014	1.70019	1.39487	2.29678	2.25941	2.38769	2.40784
Clpb	ENSMUST00000150355	0.879192	4.46727	23.4369	1.2908e-06	7.00654e-05	3.49761	3.32251	3.08233	3.08024	3.96211	3.8664	3.77102	4.0708
Calu	ENSMUST00000031779	0.876956	8.12427	21.9312	2.82598e-06	0.00013919	7.20823	6.98752	6.386	6.9992	7.57057	7.35404	7.46358	7.9247
Etv5	ENSMUST00000079601	0.875066	4.42152	19.3853	1.06825e-05	0.00042588	3.38923	2.944	2.88839	3.55174	3.79662	3.99859	3.62568	4.02799
Csrnp3	ENSMUST00000122912	0.871351	5.95101	10.9735	0.000924223	0.0154545	4.46885	4.63553	4.54094	5.25151	4.34117	5.19124	5.71119	5.95444
Dph1	ENSMUST00000150910	0.870846	1.75445	8.30606	0.00395131	0.0433066	0.950117	-0.240425	0.723647	0.0923097	1.5447	0.822005	0.908526	1.17651
Arr3	ENSMUST00000135237	0.870361	7.55767	16.9305	3.87731e-05	0.00120796	6.55117	6.1995	6.69723	5.84184	7.31149	6.81824	6.60307	7.23603
Dtd2	ENSMUST00000085404	0.869198	3.17601	10.6382	0.00110773	0.0172554	1.86439	1.792	1.93938	2.20779	3.26256	2.25941	2.6056	2.06234
Fubp1	ENSMUST00000199918	0.868477	3.93433	13.3332	0.000260751	0.00563549	3.23836	2.36623	2.52434	2.61168	3.47669	2.8809	3.19505	3.81786
Clpb	ENSMUST00000106998	0.867373	5.21756	24.9078	6.01377e-07	3.58111e-05	4.22696	4.16433	3.72945	3.89966	4.77656	4.56796	4.53302	4.79761
Plekhb1	ENSMUST00000139708	0.866641	4.68101	14.4173	0.000146449	0.00353784	3.78884	3.48005	3.40608	3.1741	4.53518	4.2314	3.55762	4.02799
Ttyh1	ENSMUST00000148951	0.866311	3.55453	14.1077	0.000172633	0.00402705	2.642	2.40867	2.22888	1.99277	3.14227	2.32451	3.12152	3.23791
Npl	ENSMUST00000041874	0.865777	3.13391	14.5432	0.000136979	0.00335622	1.4196	1.88511	1.99827	2.22981	2.86663	2.42687	2.55063	2.39442
Ncl	ENSMUST00000186050	0.865195	3.98275	12.5135	0.000404021	0.00810045	3.1445	2.40867	2.80287	2.62836	3.09119	2.8069	3.54361	3.99724
Arr3	ENSMUST00000154771	0.864873	7.43247	16.387	5.1638e-05	0.00151546	6.44197	6.11392	6.56224	5.67125	7.19538	6.76256	6.46683	7.03935
Rnls	ENSMUST00000096114	0.864145	2.15266	8.34499	0.00386752	0.0426424	1.37896	0.823706	0.576806	0.708981	2.15476	0.937482	1.35599	1.53559
Hrasls	ENSMUST00000162747	0.863853	2.51695	12.2454	0.000466396	0.00911669	1.642	1.38761	0.813845	1.18542	2.05166	1.66331	1.86413	2.09589
Etv5	ENSMUST00000168774	0.863262	4.37541	18.5416	1.66235e-05	0.000623957	3.36862	2.87	2.86748	3.50735	3.72304	3.9444	3.57838	3.99724
Scg3	ENSMUST00000034699	0.860943	7.43177	22.2749	2.36271e-06	0.000120815	6.27205	6.20703	6.10149	6.38632	6.69445	6.50617	6.78076	7.43881
Nphs1	ENSMUST00000006825	0.859869	2.54468	9.0247	0.00266356	0.0330034	1.33714	1.47007	1.60234	0.577737	1.91149	2.11969	1.38769	2.25286
Rab27b	ENSMUST00000117692	0.858548	4.1783	12.1394	0.00049368	0.00950519	2.3582	2.8393	3.1093	3.41424	3.26256	3.34557	4.22608	3.45385
Spsb4	ENSMUST00000055433	0.858078	4.05804	12.6566	0.000374234	0.00769907	2.86439	3.25434	2.22888	2.89966	3.28546	3.0184	3.61233	3.93835
Opn1sw	ENSMUST00000080428	0.856052	12.2485	21.1598	4.22545e-06	0.000197463	11.3528	11.0816	10.5469	11.1606	11.9746	11.541	11.4741	11.7847
Rab27b	ENSMUST00000069749	0.855716	4.17647	12.0177	0.000526965	0.00999604	2.3582	2.8393	3.1093	3.41424	3.26256	3.34557	4.22608	3.44085
Plekhb1	ENSMUST00000138830	0.854822	2.95955	10.8008	0.00101457	0.0164204	2.10766	1.82371	1.44188	1.50735	2.68909	2.30313	1.81833	2.58369
Xrcc1	ENSMUST00000206153	0.8501	3.08786	8.18296	0.00422858	0.0456227	2.4196	1.34454	1.127	2.22981	2.5256	2.0444	2.23917	3.03665
Calca	ENSMUST00000032906	0.84949	4.80786	17.0902	3.56461e-05	0.00113561	3.22696	3.91485	3.29301	3.90652	4.36287	3.88809	4.56804	4.13676
Ttc32	ENSMUST00000085741	0.848149	2.6393	11.0774	0.000873859	0.0147875	1.00457	1.38761	1.2613	1.88586	1.82034	2.32451	2.14953	1.84277
Arr3	ENSMUST00000166688	0.845563	7.09589	14.5258	0.000138253	0.00337573	6.12004	5.8662	6.23502	5.22434	6.82034	6.3817	6.13793	6.75361
Ccdc28b	ENSMUST00000141361	0.844827	2.33351	10.0169	0.00155111	0.0222016	1.37896	0.885106	1.16177	0.885859	1.5447	1.7289	1.32356	2.16074
Dnajb2	ENSMUST00000082158	0.83956	3.72492	14.7037	0.000125797	0.00311469	2.49761	2.8393	2.60234	2.0434	3.05166	2.83696	3.44909	3.23038
Ccdc93	ENSMUST00000036025	0.83952	3.39535	18.1912	1.99798e-05	0.000721163	2.15657	2.13303	2.19572	2.29394	2.72304	2.66331	2.75895	3.09589
St7l	ENSMUST00000197098	0.839496	1.6104	8.23963	0.00409855	0.0445974	0.156568	0.300144	0.524338	0.272882	0.689094	0.324506	1.14953	1.38087
Ift43	ENSMUST00000054565	0.837296	5.34923	26.7516	2.31355e-07	1.52575e-05	4.29407	4.03485	3.99827	4.34024	5.00758	4.65067	4.66179	4.83534
Clpb	ENSMUST00000001884	0.830744	5.77128	24.5157	7.37056e-07	4.28069e-05	4.76143	4.718	4.49055	4.38018	5.23341	5.03146	5.07115	5.49215
Bmp15	ENSMUST00000024049	0.830615	2.91716	9.64751	0.00189608	0.0259502	1.29407	1.25434	1.89873	2.18542	1.85137	2.66331	2.49349	2.16074
Lmo4	ENSMUST00000121796	0.82889	6.19657	23.9301	9.98954e-07	5.66194e-05	5.22982	4.91485	4.95928	4.98308	5.99201	5.30313	5.49167	5.70687
Ddrgk1	ENSMUST00000153271	0.824877	4.3983	10.878	0.000973153	0.0160258	3.86439	2.90006	3.02684	2.82928	3.97626	3.60336	3.41103	4.21519
Bend5	ENSMUST00000030274	0.823278	4.07235	14.899	0.00011342	0.00286222	2.9221	3.33357	2.41331	2.75527	3.56356	3.31386	3.59205	3.53559
Cartpt	ENSMUST00000022150	0.820404	6.43366	15.9594	6.4717e-05	0.00182359	5.08257	5.10427	4.73524	5.92351	5.97097	5.70872	6.02526	5.78866
Etv6	ENSMUST00000111963	0.820174	3.36293	17.2664	3.24877e-05	0.00105402	2.29407	2.02806	2.17884	2.18542	2.77251	2.83696	2.65855	2.85262
Opn1sw	ENSMUST00000147483	0.820101	11.5511	17.7968	2.45793e-05	0.000850215	10.7208	10.4213	9.84543	10.4372	11.2833	10.8157	10.7148	11.1045
Stat1	ENSMUST00000189244	0.819447	5.48766	20.0801	7.42666e-06	0.0003225	4.4395	4.53855	3.94438	4.29394	5.17942	4.73689	5.03656	4.71094
Ogdhl	ENSMUST00000022480	0.818256	2.85946	8.35639	0.00384334	0.0424422	1.00457	2.23088	1.74673	1.35534	2.50623	2.23704	2.44909	1.8027
Kxd1	ENSMUST00000138260	0.816105	1.90005	8.58989	0.00338034	0.0387197	1.00457	0.548071	0.576806	0.433347	0.940633	0.760605	1.47884	1.63023
Obfc1	ENSMUST00000182873	0.816036	4.75831	20.3335	6.50511e-06	0.000286002	3.75747	3.55753	3.37678	3.65302	4.44144	3.92354	3.96216	4.38087
Lmo4	ENSMUST00000120539	0.815605	6.26663	23.6839	1.13529e-06	6.28329e-05	5.29953	5.03485	5.01262	5.05578	6.04497	5.38933	5.54888	5.77707
Lmo4	ENSMUST00000196264	0.814157	5.48866	17.83	2.41551e-05	0.00084173	4.59397	4.15812	4.21239	4.30436	5.34934	4.62075	4.57838	5.03016
Hnrnpd	ENSMUST00000171640	0.813997	3.29435	9.65309	0.00189033	0.0259012	2.58953	2.23088	1.38416	1.99277	2.60056	2.25941	2.75895	3.09589
Ndufs1	ENSMUST00000188370	0.811504	2.24341	9.75513	0.00178823	0.0248154	0.571606	0.944	1.29301	1.13962	1.15476	1.4465	1.90853	1.82287
Thnsl2	ENSMUST00000160918	0.810601	3.58167	15.0343	0.000105574	0.00270902	2.4395	2.6577	2.22888	2.25151	3.21564	3.0184	2.84141	2.91034
Cotl1	ENSMUST00000034285	0.810584	5.45731	23.6682	1.14461e-06	6.31011e-05	4.19219	4.31695	4.05022	4.59056	5.10413	4.58577	4.90305	4.95216
Etv6	ENSMUST00000081028	0.807215	3.31647	16.2254	5.62338e-05	0.00160653	2.27205	1.944	2.14449	2.1627	2.68909	2.79163	2.59205	2.83286
Hspb6	ENSMUST00000123355	0.806149	7.75501	19.2843	1.12628e-05	0.000447751	6.58283	6.65108	6.50585	6.66419	7.41182	7.42563	7.00304	6.79442
Orai1	ENSMUST00000051016	0.803917	2.95653	9.10955	0.00254278	0.0320918	2.33714	1.42943	1.16177	1.91334	2.56356	2.19124	2.05396	2.57181
Eno2	ENSMUST00000204896	0.803366	6.33747	8.78161	0.00304282	0.0363004	5.33979	4.9476	5.29105	5.125	5.00414	5.24547	6.69068	5.58369
Hspb6	ENSMUST00000126989	0.802384	7.76018	19.2404	1.15249e-05	0.000454331	6.59286	6.65439	6.51513	6.67225	7.41442	7.42748	7.00752	6.8027
Ormdl3	ENSMUST00000052919	0.801829	7.5773	15.7577	7.19944e-05	0.00197293	6.8533	6.31556	6.27923	6.14107	7.45476	6.62614	6.89687	6.97206
Cnksr1	ENSMUST00000030645	0.801663	2.70474	10.3888	0.00126782	0.0192189	1.45913	1.6577	1.127	1.77038	2.42606	2.16778	1.93022	1.84277
Lmo4	ENSMUST00000121112	0.800914	5.91088	19.7969	8.61205e-06	0.000358631	4.98439	4.63553	4.68234	4.70506	5.75005	5.07309	5.07602	5.38257
Cpeb3	ENSMUST00000126188	0.800347	3.55308	15.4642	8.40816e-05	0.0022475	2.18042	2.47007	2.46989	2.37524	3.29678	2.69647	2.93022	2.91034
2810025M15Rik	ENSMUST00000061537	0.798297	4.88181	14.9252	0.000111856	0.00283925	3.99114	3.30014	3.79182	3.74766	4.64107	4.26495	4.40329	3.81786
Gnat2	ENSMUST00000131856	0.797989	7.27027	16.3607	5.23598e-05	0.0015312	6.42585	6.30155	5.74099	5.89105	7.0136	6.63685	6.40813	6.69187
Unc119	ENSMUST00000154700	0.797949	7.142	17.9771	2.23576e-05	0.00079081	6.2539	6.03485	5.83554	5.7909	6.94424	6.38933	6.21065	6.66068
Opn1sw	ENSMUST00000173653	0.797161	5.18107	9.66117	0.00188203	0.0258126	4.39434	4.30577	3.46989	3.70898	4.7104	4.02495	4.26501	5.19791
Wipi1	ENSMUST00000103060	0.796273	3.99265	14.3303	0.000153376	0.0036387	3.09517	3.01439	2.70019	2.39487	3.45665	3.36633	3.19505	3.60132
Gnat2	ENSMUST00000151326	0.792072	7.60351	18.1805	2.00928e-05	0.00072339	6.68847	6.64776	6.17778	6.22845	7.31428	7.00357	6.78597	6.98443
Pdc	ENSMUST00000191228	0.791915	10.7486	18.3447	1.84334e-05	0.000681021	9.53132	9.71099	9.69677	9.45659	10.5749	10.2147	9.91432	9.89448
Stat1	ENSMUST00000186857	0.790906	5.44317	21.5461	3.45432e-06	0.000164699	4.3738	4.43969	4.01262	4.31985	5.11696	4.67167	4.94894	4.71634
Scp2	ENSMUST00000149106	0.789819	1.88162	8.32078	0.00391941	0.043019	0.419603	0.944	0.939376	0.0923097	1.34117	1.14393	1.32356	1.1448
Arr3	ENSMUST00000164940	0.789234	4.62268	8.51338	0.00352545	0.0400331	3.77324	3.25434	3.83554	2.72458	4.37359	3.67167	3.42637	4.46352
Pdc	ENSMUST00000165062	0.789219	10.7645	18.1933	1.99575e-05	0.000721163	9.5453	9.7302	9.71636	9.47342	10.5863	10.2353	9.92778	9.90849
Thnsl2	ENSMUST00000074241	0.789094	3.50842	13.588	0.000227638	0.00504342	2.39942	2.58555	2.14449	2.20779	3.17942	2.92354	2.70962	2.83286
Stat1	ENSMUST00000186057	0.78883	5.28288	21.1222	4.30902e-06	0.000200493	4.18632	4.24266	3.86221	4.22434	4.97977	4.54082	4.74983	4.53253
Mogat1	ENSMUST00000149732	0.787963	3.81796	11.4014	0.000733897	0.0129469	2.67594	2.8393	2.57681	2.52527	3.73972	3.22573	2.8865	2.92907
Fip1l1	ENSMUST00000113535	0.787506	3.79376	11.4054	0.000732292	0.0129347	2.95012	2.30014	2.72365	2.47082	3.6631	2.55897	3.20398	3.23791
Bend5	ENSMUST00000129760	0.787091	3.73553	11.5411	0.000680726	0.0121917	2.37896	3.13303	2.35441	2.22981	3.308	2.92354	3.22168	3.12868
Slc24a4	ENSMUST00000079020	0.78359	2.84876	9.7269	0.0018159	0.0251007	1.45913	1.944	1.95928	1.09231	2.31914	1.8809	2.18606	2.51093
Znrd1	ENSMUST00000174466	0.782179	4.47986	16.9041	3.9316e-05	0.00121949	3.45913	2.80794	3.2613	3.68527	4.09119	3.78394	3.89204	3.82287
Eno2	ENSMUST00000139763	0.778215	4.09924	10.0315	0.00153888	0.0221163	3.29407	2.52896	2.98862	2.87192	3.03824	2.97851	4.1168	3.63594
Kctd10	ENSMUST00000134532	0.777335	3.87411	14.0257	0.000180326	0.00417888	2.4196	2.52896	3.02684	2.81478	3.21564	2.96496	3.67791	3.20754
Hnrnpd	ENSMUST00000171106	0.776081	4.35524	12.1972	0.00047862	0.0092658	3.73349	3.14563	2.82473	2.9536	3.63663	3.37659	3.91398	4.07921
Cnksr1	ENSMUST00000144504	0.774865	2.67987	9.48058	0.00207659	0.0277002	1.45913	1.6577	1.127	1.74001	2.42606	2.11969	1.8865	1.78223
Nbr1	ENSMUST00000107218	0.773421	4.12992	16.3116	5.37349e-05	0.00155721	2.80427	2.91485	3.16177	3.01831	3.23929	3.67167	3.74678	3.45385
Nbr1	ENSMUST00000071537	0.77103	4.12845	16.2699	5.49287e-05	0.00158206	2.80427	2.91485	3.16177	3.01831	3.23929	3.66331	3.74678	3.45385
Stat1	ENSMUST00000070968	0.770672	5.54163	19.2327	1.15712e-05	0.000454886	4.52114	4.59935	4.09138	4.36034	5.21564	4.74087	5.05148	4.80777
Spint2	ENSMUST00000207601	0.770231	5.42785	17.631	2.68177e-05	0.00091344	4.62472	4.23678	4.00786	4.23527	5.07485	4.89168	4.65855	4.72441
Spint2	ENSMUST00000108236	0.768333	5.4243	17.4608	2.93292e-05	0.00098086	4.62037	4.23678	4.00307	4.23527	5.07485	4.88809	4.64877	4.71904
Opn1mw	ENSMUST00000135307	0.76392	8.5845	11.2987	0.000775611	0.0134309	7.72034	7.65108	7.35582	6.95608	8.47637	7.8337	7.4458	8.08
Dgkg	ENSMUST00000089925	0.763871	4.10295	11.7288	0.000615399	0.0112502	2.58953	3.25434	2.96912	2.94031	3.09119	3.15591	3.65855	3.96583
Clpb	ENSMUST00000209579	0.762483	5.7502	19.8149	8.53163e-06	0.000358354	4.86806	4.68385	4.35441	4.52527	5.16096	5.07625	4.97527	5.42938
Cdc16	ENSMUST00000130173	0.76228	2.96555	8.93424	0.00279874	0.0340799	1.37896	1.75958	2.27725	1.57774	1.85137	2.36633	2.64549	2.42113
Prmt8	ENSMUST00000032500	0.760886	4.91313	19.2472	1.14837e-05	0.000454331	3.87903	3.25434	3.93436	3.96021	4.40006	4.19704	4.34795	4.37062
Socs5	ENSMUST00000041369	0.755329	6.74752	23.7653	1.08827e-06	6.09477e-05	5.85886	5.56459	5.37122	5.66923	6.2201	5.94785	6.17133	6.31917
Spint2	ENSMUST00000098604	0.754466	5.4758	17.0916	3.56189e-05	0.00113561	4.68431	4.2945	4.06866	4.28871	5.11696	4.92704	4.70962	4.76669
Hnrnpd	ENSMUST00000019128	0.752074	4.60982	13.0941	0.00029623	0.00633437	3.99787	3.28883	3.127	3.35534	4.05833	3.62936	4.08813	4.25286
Arr3	ENSMUST00000141676	0.751899	6.50584	9.12157	0.00252613	0.0319456	5.65482	5.21303	5.74243	4.67326	6.32468	5.59679	5.35799	6.20562
Spint1	ENSMUST00000028783	0.750177	2.63909	8.24887	0.00407773	0.0444394	1.60723	1.62207	1.65209	0.829275	1.72304	1.8809	2.43399	1.90088
Ssbp4	ENSMUST00000210580	0.744562	3.98272	14.7865	0.000120395	0.00299671	3.22696	2.77588	2.62743	2.70898	3.38424	3.31386	3.37193	3.4603
Hnrnpd	ENSMUST00000072750	0.743083	4.51234	11.6727	0.000634254	0.0115112	3.95012	3.20703	2.99827	3.20779	3.92613	3.54082	3.96742	4.18433
Ikbip	ENSMUST00000020149	0.741663	3.52254	12.9825	0.000314422	0.00664288	2.4196	2.27742	2.66427	2.09231	2.95499	2.59459	2.9516	3.12055
Pdc	ENSMUST00000185698	0.739634	10.6484	14.9993	0.00010755	0.00274972	9.47187	9.67015	9.63151	9.34198	10.4617	10.1202	9.75715	9.76604
Spint1	ENSMUST00000110817	0.739617	2.64095	8.03381	0.00459121	0.0480681	1.60723	1.62207	1.65209	0.885859	1.72304	1.90947	2.44909	1.84277
Guk1	ENSMUST00000170202	0.738286	9.16563	16.4234	5.06557e-05	0.00149714	8.47187	7.82713	7.76062	8.05886	8.84222	8.39502	8.39063	8.6496
Slc9a3r1	ENSMUST00000021077	0.738124	2.89843	10.8398	0.000993428	0.0162084	1.642	1.75958	2.07323	1.39487	2.20367	2.19124	2.41872	2.28231
Dnajb2	ENSMUST00000185403	0.737953	4.17547	15.7319	7.29844e-05	0.00199232	3.20387	3.17051	3.04558	2.72458	3.67182	3.42687	3.66503	3.53559
Ckmt1	ENSMUST00000153040	0.737718	5.00078	9.59482	0.00195128	0.0265047	4.19219	3.56693	3.99827	3.67727	3.98328	3.8069	4.45659	5.07501
Sv2b	ENSMUST00000206344	0.737591	5.83151	15.3473	8.94481e-05	0.00236845	4.91146	4.87	4.30861	4.70506	5.1454	4.74087	5.44156	5.54928
Rasgrp1	ENSMUST00000102534	0.732205	5.32857	10.6012	0.00113013	0.0175655	3.75747	4.38761	3.7638	4.73617	4.34117	4.4465	5.01642	5.02581
Hnrnpm	ENSMUST00000148178	0.731037	6.5233	21.1179	4.3187e-06	0.000200493	5.65695	5.28314	5.2812	5.41424	5.98153	5.60555	5.90716	6.20177
Tkfc	ENSMUST00000037678	0.727331	2.71699	9.28241	0.00231364	0.0300115	1.20387	1.34454	1.67634	1.94031	2.34117	2.11969	1.97266	1.90088
Hrasls	ENSMUST00000089824	0.726962	4.86972	17.5165	2.84819e-05	0.000957059	3.95012	3.51931	3.6212	3.91334	4.0247	4.25385	4.23482	4.52639
Rasgrp1	ENSMUST00000178884	0.724863	5.30572	10.0935	0.0014879	0.0216258	3.72541	4.38761	3.72365	4.72069	4.32468	4.40195	4.98567	5.0127
Ngfr	ENSMUST00000000122	0.719009	3.79147	10.5038	0.00119128	0.0183543	2.65907	2.47007	2.75814	2.78533	3.4053	2.36633	3.23045	3.49844
Serf2	ENSMUST00000099475	0.71884	4.44448	10.8371	0.00099485	0.0162128	3.44935	2.792	3.28515	3.70112	4.29113	3.69647	3.72832	3.54169
Rrs1	ENSMUST00000072079	0.718002	3.90844	8.38439	0.00378458	0.0420353	3.36862	2.70953	2.49737	2.39487	3.5447	3.38679	3.29876	2.89135
Jade2	ENSMUST00000109091	0.717374	5.8157	13.6413	0.000221268	0.00492549	4.90431	4.38761	4.2812	5.14542	4.87798	5.13186	5.38377	5.42609
Jade2	ENSMUST00000109090	0.716998	5.8293	13.4505	0.000244939	0.00538445	4.91856	4.3929	4.29301	5.16556	4.88549	5.14092	5.39941	5.44574
Jade2	ENSMUST00000020655	0.716278	5.83094	13.4178	0.000249243	0.00545029	4.9221	4.39818	4.29301	5.16556	4.88549	5.14092	5.39941	5.45061
Mrps28	ENSMUST00000042148	0.714451	5.17355	19.8012	8.59308e-06	0.000358631	4.10766	4.01439	3.89873	4.25688	4.77656	4.36633	4.63892	4.489
Arhgdib	ENSMUST00000032344	0.714269	5.48973	14.9361	0.000111217	0.00282811	4.45913	4.41908	4.17884	4.4892	5.22159	4.93748	4.78597	4.51404
Agr2	ENSMUST00000147861	0.7126	3.63082	10.123	0.0014643	0.0213488	2.81953	2.20703	2.1093	2.81478	3.25097	3.00523	2.74678	3.01927
Arhgdib	ENSMUST00000111892	0.709489	5.46713	14.6647	0.000128428	0.00317427	4.44443	4.40343	4.15747	4.46154	5.20367	4.90593	4.75895	4.49215
Pttg1	ENSMUST00000020687	0.704893	5.24586	7.95325	0.00480011	0.049888	3.73349	4.40867	3.9789	4.37524	4.80457	3.93053	5.2904	4.2037
Acbd6	ENSMUST00000080138	0.703576	6.12847	11.9055	0.000559691	0.0104621	5.50471	4.96548	4.67333	4.86138	5.80259	5.07939	5.36597	5.76799
Chtop	ENSMUST00000146740	0.702471	3.53619	11.0618	0.000881246	0.0148591	2.13232	2.6577	2.36936	2.4892	2.5447	2.8069	3.20398	3.0105
Gm10642	ENSMUST00000098589	0.70044	2.99307	8.58853	0.00338288	0.0387197	2.22696	1.72641	1.95928	1.43335	2.38424	2.19124	2.11206	2.67532
Acbd6	ENSMUST00000097529	0.698798	5.921	10.2374	0.00137619	0.0203801	5.28585	4.84318	4.44541	4.59905	5.64772	4.79546	5.07115	5.61005
Snx12	ENSMUST00000156473	0.698482	4.01542	14.1478	0.000168993	0.00397235	2.87903	2.70953	2.80287	3.22981	3.41572	3.29233	3.25645	3.60714
H3f3b	ENSMUST00000016703	0.696674	9.94421	18.1964	1.99251e-05	0.000721163	8.98163	8.92882	8.57841	8.91865	9.45618	9.37675	9.43339	9.06048
Dazap1	ENSMUST00000105362	0.696263	5.53289	17.6383	2.67153e-05	0.00091344	4.70089	4.32251	4.22888	4.4892	4.67616	4.79929	5.1356	5.05809
H3f3b	ENSMUST00000106454	0.696152	9.94646	18.1555	2.03585e-05	0.000731093	8.98396	8.93246	8.58042	8.92076	9.45775	9.37899	9.43588	9.06234
Hap1	ENSMUST00000138603	0.695216	4.07878	11.9457	0.000547747	0.0102871	3.26091	2.98664	2.82473	2.80013	3.60966	3.0444	3.75288	3.36719
Cst3	ENSMUST00000028938	0.695043	9.92902	14.9087	0.000112842	0.002854	9.18115	8.74412	8.44033	8.92562	9.62391	9.01471	9.25564	9.36752
Pde6d	ENSMUST00000143674	0.693741	8.28058	15.7139	7.36821e-05	0.00200361	7.42585	7.06169	7.04266	7.23527	8.03106	7.6459	7.49485	7.4502
Lap3	ENSMUST00000046122	0.692955	4.30322	16.4073	5.10888e-05	0.00150525	3.22696	3.20703	3.01738	3.37524	3.80457	3.53166	3.74065	3.66976
Pde6d	ENSMUST00000027444	0.692686	8.2777	15.8462	6.87038e-05	0.00190494	7.42085	7.0675	7.03682	7.23186	8.02129	7.64325	7.49576	7.45183
Rarres2	ENSMUST00000203541	0.692318	4.3518	12.7526	0.000355514	0.00734607	3.5443	3.33357	2.93938	3.1512	3.88174	3.33507	3.91398	3.76669
Sesn2	ENSMUST00000030724	0.692075	4.05928	9.23833	0.00237	0.0304625	3.38923	2.70953	2.66427	2.97983	3.68048	2.89525	3.24784	3.7925
Nr2f2	ENSMUST00000207153	0.691255	3.31174	9.28058	0.00231597	0.030014	2.18042	2.18279	2.22888	2.20779	2.25097	2.36633	2.72211	3.17651
Sumo2	ENSMUST00000153892	0.691146	5.36867	13.3343	0.000260594	0.00563549	3.9776	3.97962	4.34688	4.72069	4.9334	4.49914	5.024	4.52639
Txndc5	ENSMUST00000035988	0.689769	6.41725	18.8824	1.39028e-05	0.000542018	5.23267	5.49982	5.20408	5.38264	5.50867	5.72689	5.95689	6.0094
Ncl	ENSMUST00000188682	0.689228	5.73078	8.37695	0.0038001	0.0421626	5.15356	4.02806	4.6055	4.59481	5.31637	4.49914	4.85849	5.6115
Tmsb15b1	ENSMUST00000113071	0.687916	2.56	8.8201	0.0029793	0.0358761	1.37896	1.05503	1.65209	1.54297	1.85137	2.06993	1.8865	1.82287
Dhdds	ENSMUST00000105886	0.686378	3.26512	10.6848	0.0010802	0.017026	2.51646	2.02806	1.9192	2.11616	2.73972	2.54082	2.6056	2.64163
Opn1sw	ENSMUST00000131928	0.684393	9.96992	12.3619	0.000438181	0.00863762	9.16668	8.97389	8.40313	8.92246	9.69565	9.23087	9.00368	9.434
Dpysl3	ENSMUST00000121805	0.683664	8.18666	19.8168	8.52293e-06	0.000358354	7.35034	7.05753	7.06177	6.93193	7.67399	7.41259	7.54009	7.68878
Plekhb2	ENSMUST00000027297	0.683543	8.64931	11.9111	0.000557994	0.0104443	7.89489	7.16123	7.18941	7.90009	7.90457	8.16741	8.25833	7.77513
D430019H16Rik	ENSMUST00000178224	0.681338	5.07673	13.0633	0.000301136	0.00641984	4.3841	3.90747	3.56387	4.01831	4.62321	4.43672	4.38769	4.38766
Eif3b	ENSMUST00000100507	0.68031	6.81446	15.2433	9.45107e-05	0.00247924	6.1369	5.55044	5.54917	5.6325	6.43633	5.93401	6.23591	6.18822
Znrd1	ENSMUST00000172518	0.680069	5.31157	16.006	6.31425e-05	0.00179302	4.35297	3.90006	4.16606	4.46619	4.94783	4.62506	4.61902	4.57181
Pde6d	ENSMUST00000146220	0.678505	6.48814	14.3832	0.00014913	0.00357936	5.59175	5.30014	5.2812	5.46387	6.31498	5.71884	5.61902	5.74835
Ampd2	ENSMUST00000102637	0.676663	5.0276	10.2633	0.00135701	0.0202021	4.45913	3.70953	3.79182	3.67727	4.70617	3.90947	4.39941	4.54473
E130311K13Rik	ENSMUST00000061706	0.674617	3.00735	8.94615	0.00278055	0.0340051	2.20387	1.97257	1.70019	1.67727	2.27406	2.52244	2.38769	2.25286
Dazap1	ENSMUST00000092305	0.674526	5.45994	16.3448	5.28015e-05	0.00153647	4.67174	4.27742	4.14883	4.39487	4.62769	4.74484	5.03656	4.94297
Ampd2	ENSMUST00000102638	0.674388	5.02622	10.1548	0.00143924	0.0211143	4.45913	3.70953	3.79182	3.67727	4.70617	3.90238	4.39551	4.54473
Fus	ENSMUST00000106251	0.674215	6.57734	17.5911	2.73868e-05	0.000926881	5.43455	5.10427	5.58963	5.82747	5.99548	5.87729	6.1168	5.86484
Lrrc61	ENSMUST00000114545	0.673674	4.84539	14.7669	0.000121652	0.00302268	4.00457	3.792	3.44893	3.77788	4.36287	3.99193	4.37588	4.15677
Kctd10	ENSMUST00000102581	0.672012	6.26225	19.6548	9.27685e-06	0.00037949	5.2637	4.84704	5.22272	5.39487	5.63663	5.39943	5.79339	5.75624
Chchd7	ENSMUST00000131746	0.670423	3.02745	10.2848	0.00134133	0.0200744	2.08257	1.88511	1.81384	1.91334	2.58218	2.30313	2.27352	2.36719
Ampd2	ENSMUST00000078912	0.670348	4.9969	9.94098	0.0016164	0.0229038	4.42959	3.69246	3.79182	3.61168	4.67182	3.8664	4.37193	4.51404
H3f3b	ENSMUST00000139623	0.668886	8.30143	19.426	1.04573e-05	0.000418083	7.30699	7.27671	7.12039	7.22434	7.75518	7.67687	7.82956	7.46633
Ampd2	ENSMUST00000136712	0.667038	5.053	10.2176	0.00139103	0.0205567	4.48808	3.73477	3.8193	3.72458	4.7104	3.95129	4.41488	4.57776
Nr2f2	ENSMUST00000032768	0.66672	3.87966	9.4633	0.00209624	0.0279097	2.58953	2.8393	2.80287	2.92689	2.80457	2.97851	3.25645	3.76147
Hist3h2ba	ENSMUST00000078267	0.666355	5.6858	9.33907	0.0022432	0.0293403	5.12004	4.22496	4.24923	4.69717	5.40269	5.11663	4.71276	4.93835
Laptm4b	ENSMUST00000022867	0.665153	9.23383	15.25	9.41777e-05	0.0024751	8.43176	8.15774	7.89196	8.14325	8.88291	8.55925	8.39405	8.5951
Arhgdib	ENSMUST00000111891	0.66262	4.48416	11.2933	0.000777875	0.0134536	3.4785	3.48997	3.1873	3.47082	4.11696	3.98524	3.75895	3.49215
Rprd1b	ENSMUST00000103123	0.661628	5.47529	17.628	2.68602e-05	0.00091344	4.16257	4.32251	4.38416	4.72069	4.88923	4.67999	4.99599	4.85262
Arhgef11	ENSMUST00000142799	0.661042	2.45008	8.42071	0.00370971	0.04165	1.53508	1.25434	1.2613	1.27288	1.5447	1.69647	1.9516	1.88177
Harbi1	ENSMUST00000090608	0.660413	5.30663	15.3013	9.16546e-05	0.00241912	4.3582	4.36623	4.07323	4.12793	4.83205	4.73689	4.58181	4.56584
Txndc5	ENSMUST00000162075	0.659145	6.32584	17.3501	3.10886e-05	0.00102036	5.16854	5.43713	5.0846	5.33262	5.4312	5.64005	5.83998	5.88417
Txndc5	ENSMUST00000160653	0.65867	6.32745	17.3782	3.06323e-05	0.00101482	5.16854	5.43713	5.0846	5.34024	5.43633	5.64005	5.84141	5.88417
Hspb11	ENSMUST00000106749	0.658637	4.02268	13.5623	0.000230778	0.00510496	3.00457	2.77588	2.82473	3.1627	3.4667	3.10741	3.50799	3.4603
Leng1	ENSMUST00000019878	0.657011	4.31691	9.2771	0.00232036	0.0300434	3.27205	3.23088	3.1093	3.36533	4.21564	3.37659	3.25645	3.72441
Serbp1	ENSMUST00000204944	0.656747	2.98175	8.47184	0.00360687	0.0406904	1.9776	1.72641	2.19572	1.50735	2.34117	1.99193	2.49349	2.44736
Rprd1b	ENSMUST00000156552	0.65633	5.42511	17.1622	3.43206e-05	0.00110839	4.12004	4.26015	4.3431	4.67727	4.83205	4.63365	4.95424	4.78737
Tmem143	ENSMUST00000069772	0.65411	4.21429	12.2943	0.000454336	0.00889327	3.23836	3.01439	3.2693	3.01831	3.23929	3.46586	3.70334	3.84771
Rprd1b	ENSMUST00000029180	0.653754	5.45303	17.1372	3.47752e-05	0.00112051	4.1445	4.30014	4.36936	4.70506	4.84367	4.67167	4.98048	4.82037
Znrd1	ENSMUST00000172823	0.653098	3.60458	8.96843	0.00274685	0.0337831	2.90789	2.30014	2.45595	2.35534	3.3302	2.67999	2.86413	2.92907
Rprd1b	ENSMUST00000109518	0.651406	5.45881	16.9851	3.76747e-05	0.00118156	4.15054	4.31137	4.37308	4.7129	4.8552	4.67167	4.98567	4.82287
Asph	ENSMUST00000108337	0.650969	5.45899	13.7378	0.000210184	0.00473855	4.71728	4.3929	4.01738	4.38509	4.71463	4.61642	4.93559	5.04741
Lrrc61	ENSMUST00000101436	0.650821	4.79604	13.7	0.000214459	0.00481952	3.97078	3.73477	3.41331	3.76285	4.3024	3.93053	4.32356	4.09589
Asph	ENSMUST00000084915	0.648857	5.46241	13.6321	0.00022235	0.00494178	4.72135	4.39818	4.02212	4.38999	4.71463	4.61642	4.94095	5.05169
Tmem9	ENSMUST00000063719	0.648774	7.93246	12.8852	0.000331196	0.00691446	7.12158	6.74619	6.82541	6.78533	7.72094	7.17442	7.24351	7.00334
Syt1	ENSMUST00000105276	0.645918	9.54993	11.7376	0.000612512	0.0112119	8.88562	8.28171	8.08347	8.61848	8.8196	8.54567	9.01356	9.28128
Syt1	ENSMUST00000064054	0.645797	9.54907	11.7235	0.000617142	0.0112674	8.8854	8.281	8.08233	8.61718	8.81887	8.54424	9.01293	9.28037
Guk1	ENSMUST00000170895	0.644547	7.85023	11.7543	0.000607028	0.0111404	7.18337	6.67952	6.5235	6.71583	7.55946	7.03632	6.93157	7.30669
Apbb1	ENSMUST00000187721	0.642195	3.62111	9.16498	0.0024669	0.031471	2.24968	2.80794	2.39881	2.67727	2.65433	3.14393	3.07359	2.97488
Slc6a1	ENSMUST00000204278	0.642036	3.35914	8.95312	0.00276996	0.0339345	2.08257	2.54807	2.05485	2.39487	2.5447	2.79163	2.90853	2.55984
Ckmt1	ENSMUST00000145380	0.6406	5.62355	8.27849	0.00401174	0.0438897	4.39434	4.17666	5.22066	4.19665	5.19159	4.60336	4.98048	5.16272
Krr1	ENSMUST00000075924	0.640084	5.20208	11.4285	0.000723255	0.0128394	3.79657	4.11392	4.39881	4.20779	4.19764	4.35078	4.66179	4.97262
Supt7l	ENSMUST00000200721	0.638776	3.49107	8.86536	0.00290633	0.0352077	2.18042	2.38761	2.72365	2.29394	3.11696	2.82201	2.783	2.63023
Tapbp	ENSMUST00000025161	0.636545	5.90706	15.7144	7.36594e-05	0.00200361	4.91856	4.92585	4.85956	4.70112	4.99026	5.28417	5.29667	5.50001
Znrd1	ENSMUST00000113669	0.636479	5.23052	14.1428	0.000169444	0.00397235	4.27205	3.86239	4.17033	4.37029	4.86663	4.52244	4.50438	4.47313
Srek1ip1	ENSMUST00000022230	0.635568	4.91496	14.4119	0.000146868	0.00353784	3.80427	3.63106	4.09138	3.87192	4.47669	4.07625	4.36796	4.19211
Vps18	ENSMUST00000037280	0.63406	5.48602	9.35763	0.0022206	0.0292071	4.8863	4.39818	4.28515	4.01197	5.05833	4.31919	4.88372	5.07501
Abi3	ENSMUST00000059026	0.633481	4.5292	8.69197	0.00319615	0.0372868	3.92916	3.05503	3.14449	3.61168	4.25678	3.67167	3.77702	3.80777
Ckmt1	ENSMUST00000126130	0.632526	5.02312	9.32776	0.00225708	0.0294673	3.84213	3.57627	4.54753	3.68527	4.36824	4.18541	4.38769	4.60132
Nell1	ENSMUST00000081872	0.631186	4.76116	10.1315	0.00145755	0.0212724	3.5258	4.02806	3.30083	3.87192	3.99722	3.75274	4.26927	4.4145
Txndc5	ENSMUST00000160046	0.62875	6.05727	16.312	5.37238e-05	0.00155721	4.87173	5.18584	4.86748	5.09531	5.22455	5.35598	5.48984	5.61295
Xrcc4	ENSMUST00000022115	0.628442	4.11854	9.27335	0.00232512	0.0300773	2.74153	3.19496	3.29301	2.92689	3.01102	3.49443	3.65855	3.64163
Gtpbp1	ENSMUST00000046463	0.628176	6.53039	9.76984	0.00177398	0.0246662	5.93618	5.16123	5.18096	5.53636	6.27406	5.43917	5.81104	5.98162
Tmem9	ENSMUST00000140545	0.62769	6.20062	10.048	0.00152514	0.0220008	5.37896	5.09456	5.15747	4.9536	6.09444	5.37403	5.38769	5.26213
Dph1	ENSMUST00000044949	0.626926	4.92433	11.7671	0.00060288	0.0110931	4.26091	3.63106	3.79182	3.73231	4.37359	4.34033	4.28198	4.14079
Tmem143	ENSMUST00000209350	0.626851	4.19734	10.7441	0.00104612	0.0167391	3.2831	2.95836	3.2693	3.01831	3.15476	3.45621	3.72832	3.7925
Upf3a	ENSMUST00000043767	0.622569	6.09312	11.3763	0.000743857	0.013041	5.35034	5.01095	4.86221	4.92689	5.27406	4.97175	5.65692	5.82912
Men1	ENSMUST00000113500	0.62164	4.06246	8.59826	0.00336485	0.0386709	2.83464	2.91485	2.78068	3.43335	3.76438	2.90947	3.33987	3.54777
Ppargc1a	ENSMUST00000132734	0.621336	5.88272	10.7268	0.00105593	0.0168769	4.7132	5.03146	4.71489	4.87542	4.69766	5.03146	5.59715	5.51404
Vps18	ENSMUST00000151500	0.6207	5.45912	8.68127	0.00321497	0.0374055	4.87173	4.37696	4.27725	3.97332	5.04161	4.26495	4.84427	5.04741
Nrm	ENSMUST00000074259	0.620662	5.85626	13.0492	0.000303409	0.00645855	4.84959	4.9761	4.65209	4.75527	5.4742	5.21432	5.21728	4.92208
Mtmr7	ENSMUST00000048898	0.618967	5.34953	10.6548	0.00109786	0.0171396	4.20968	4.22496	3.93938	4.75907	4.38424	4.55446	4.82703	5.01489
1600014C10Rik	ENSMUST00000179525	0.618388	3.59596	9.13562	0.0025068	0.0317581	2.22696	2.54807	2.60234	2.72458	2.86663	2.66331	3.31534	2.85262
Rcan1	ENSMUST00000060005	0.618043	5.18671	15.5402	8.07687e-05	0.00218369	4.24403	4.0075	4.1873	4.12793	4.46168	4.51781	4.74678	4.45061
Serbp1	ENSMUST00000203436	0.617247	7.46743	16.7647	4.23135e-05	0.00129538	6.49998	6.35407	6.46642	6.40216	6.67832	6.5431	7.01958	7.06234
Mtmr7	ENSMUST00000048890	0.617116	5.38449	10.5006	0.00119337	0.0183664	4.2553	4.27742	3.95433	4.78905	4.40006	4.59899	4.87815	5.03881
Osgep	ENSMUST00000160393	0.616413	6.36668	9.54083	0.00200951	0.027139	5.59397	5.28883	5.41331	4.92351	6.0765	5.53854	5.29458	5.89612
Gkap1	ENSMUST00000091579	0.616394	4.41775	13.6728	0.000217584	0.00487043	3.4196	3.40867	3.2693	3.38509	3.86663	3.55897	3.75288	3.90088
Fus	ENSMUST00000077609	0.613671	6.29767	15.0303	0.000105797	0.00270982	5.20387	4.8662	5.33931	5.57559	5.70617	5.57466	5.77702	5.58516
Dnajb2	ENSMUST00000188346	0.61343	6.6448	12.2118	0.000474872	0.00921853	6.03431	5.41128	5.49737	5.38999	6.15786	5.7309	6.02904	6.10313
Dnajb2	ENSMUST00000188290	0.611576	6.65403	12.2983	0.000453377	0.00888682	6.04084	5.42685	5.51092	5.39731	6.15786	5.75864	6.03531	6.10622
Raly	ENSMUST00000116389	0.611553	6.71113	16.3866	5.165e-05	0.00151546	5.87721	5.59247	5.67784	5.53415	6.19915	5.85359	6.09054	6.1488
Tmem143	ENSMUST00000209292	0.611305	4.0418	10.4199	0.00124667	0.0190002	3.12004	2.87	3.06407	2.89966	3.05166	3.33507	3.43399	3.66976
Fus	ENSMUST00000121616	0.611281	5.24948	14.8573	0.00011596	0.00290684	4.2831	3.8926	4.29693	4.34024	4.7603	4.36116	4.6553	4.6473
Dnajc17	ENSMUST00000038439	0.611058	3.26954	8.27158	0.00402705	0.0439979	2.29407	1.97257	1.87798	2.61168	2.6187	2.57689	2.57838	2.65295
Spata13	ENSMUST00000022566	0.609371	3.56903	9.34425	0.00223686	0.0293118	2.37896	2.58555	2.2613	2.80013	3.09119	2.62936	2.96216	2.93835
Spata13	ENSMUST00000160973	0.609088	3.56408	9.34818	0.00223207	0.0293035	2.37896	2.56693	2.2613	2.80013	3.09119	2.62936	2.9516	2.92907
Srek1ip1	ENSMUST00000156105	0.609027	4.23947	11.8915	0.000563921	0.0105134	3.21546	2.98664	3.27725	3.28345	3.73141	3.21432	3.75288	3.62449
Raly	ENSMUST00000140713	0.609012	5.62258	15.0976	0.000102091	0.00264496	4.69676	4.6577	4.531	4.44281	5.15476	4.7289	4.97527	5.05383
Hnrnpr	ENSMUST00000131671	0.608091	5.50244	16.3552	5.2512e-05	0.0015312	4.50707	4.45496	4.42766	4.48004	5.03824	4.62936	4.85849	4.90561
Fen1	ENSMUST00000116542	0.607361	4.18244	8.4103	0.00373101	0.0416906	3.39942	3.28883	2.49737	3.22981	3.38424	3.50383	3.61233	3.61295
Eif1a	ENSMUST00000168382	0.607055	7.15105	13.6683	0.000218105	0.00487043	5.72946	6.19496	6.10819	6.38632	6.3398	6.51549	6.50889	6.67323
A730017C20Rik	ENSMUST00000117064	0.606217	6.24963	15.5712	7.94564e-05	0.00215648	5.0983	5.28028	5.21653	5.27023	5.46168	5.77037	5.60391	5.57181
Raly	ENSMUST00000109701	0.606197	6.70131	16.1509	5.84893e-05	0.00166423	5.86806	5.58555	5.66881	5.53415	6.19008	5.83881	6.07602	6.13878
Nap1l1	ENSMUST00000065917	0.605712	5.89068	13.7877	0.000204675	0.00465148	4.57161	4.95478	4.97402	4.89623	5.08468	4.97175	5.36994	5.531
Dnajb2	ENSMUST00000187058	0.602797	6.56932	11.5513	0.000677018	0.0121562	5.981	5.2945	5.44893	5.32241	6.08305	5.67583	5.92618	6.01818
Spata13	ENSMUST00000162945	0.601925	3.55557	9.23419	0.00237537	0.0304951	2.37896	2.56693	2.2613	2.78533	3.05166	2.61208	2.96216	2.92907
A730017C20Rik	ENSMUST00000165666	0.600523	6.19184	15.4952	8.27132e-05	0.00222349	5.06025	5.23678	5.15099	5.19944	5.40006	5.69237	5.55238	5.52639
Fen1	ENSMUST00000025651	0.599247	4.24274	8.37365	0.00380701	0.042173	3.46885	3.36623	2.60234	3.25151	3.42606	3.61208	3.63892	3.66418
Extl2	ENSMUST00000029575	0.598857	6.43016	9.08528	0.00257675	0.0323378	5.13232	5.68601	5.21032	5.5096	5.36017	5.38679	6.09054	6.1647
Rcan1	ENSMUST00000023672	0.59859	5.10971	14.5601	0.000135758	0.00333208	4.17449	3.91485	4.127	4.08629	4.4209	4.40697	4.6553	4.35685
Acbd6	ENSMUST00000035560	0.598385	6.65908	11.3716	0.000745761	0.013042	5.91146	5.62207	5.44893	5.4983	6.27692	5.70465	5.77552	6.23885
Anp32b	ENSMUST00000102926	0.597661	5.16487	11.9443	0.00054814	0.0102871	4.17449	4.21901	4.29301	3.77788	4.55887	4.20859	4.64877	4.63594
Fen1	ENSMUST00000156291	0.596152	4.24396	8.25894	0.00405518	0.0442278	3.46885	3.37696	2.60234	3.25151	3.42606	3.61208	3.63892	3.66418
A730017C20Rik	ENSMUST00000058633	0.596004	6.25148	14.9463	0.000110618	0.00281795	5.11386	5.28883	5.21447	5.28082	5.45665	5.7762	5.59205	5.57181
Trnau1ap	ENSMUST00000030730	0.595118	5.80958	11.9499	0.000546509	0.0102871	4.95358	4.69246	4.45945	4.98308	5.18856	5.3377	5.07115	5.01927
Pacrg	ENSMUST00000041463	0.594816	4.1495	9.85213	0.00169635	0.0237506	3.34771	3.01439	2.71197	3.3147	3.55416	3.39691	3.44156	3.57776
Pde6d	ENSMUST00000148683	0.59349	6.05047	11.5471	0.000678542	0.0121681	5.11386	4.9512	4.89357	5.13962	5.834	5.20283	5.17247	5.31473
Myo1h	ENSMUST00000152694	0.59258	5.57787	13.5297	0.000234822	0.00517819	4.73752	4.17666	4.50077	4.74384	4.91516	4.69647	4.98048	5.11851
Myo1h	ENSMUST00000202006	0.59258	5.57787	13.5297	0.000234822	0.00517819	4.73752	4.17666	4.50077	4.74384	4.91516	4.69647	4.98048	5.11851
Sec22b	ENSMUST00000130778	0.591791	5.82806	12.9549	0.000319085	0.00673131	4.81573	4.57627	4.80562	5.0024	5.23636	5.3298	5.20175	4.91034
Slc31a1	ENSMUST00000084526	0.59138	5.47466	10.8037	0.00101298	0.0164161	4.19805	4.58091	4.62432	4.34024	4.95855	4.91652	4.48618	4.88657
Ddx39b	ENSMUST00000174757	0.590277	4.90279	14.126	0.000170962	0.00400131	3.99114	3.72641	3.9192	3.85076	4.35747	4.10123	4.32356	4.2228
Ptgr2	ENSMUST00000123614	0.590261	5.33507	11.2574	0.000793049	0.0136491	4.26091	4.38761	4.4837	4.05578	4.35747	4.62075	4.97266	4.7351
Fubp1	ENSMUST00000200524	0.588595	5.41345	12.8717	0.000333595	0.00695424	4.31037	4.38229	4.58323	4.25151	4.66746	4.44161	4.87815	5.02799
Serf2	ENSMUST00000110615	0.587846	4.96425	8.8308	0.00296189	0.0356969	4.07623	3.48997	3.88319	4.22981	4.71884	4.19124	4.20843	4.04527
Extl2	ENSMUST00000106501	0.585701	6.36274	8.68577	0.00320705	0.0373749	5.05703	5.64666	5.15531	5.43335	5.2883	5.33244	6.01515	6.08131
Rab8b	ENSMUST00000041139	0.58549	4.10876	10.3949	0.00126363	0.0191759	3.01786	3.00058	2.99827	3.28345	3.17942	3.46586	3.65855	3.44736
Marc2	ENSMUST00000068725	0.585194	4.6119	9.41884	0.00214768	0.028487	3.95704	3.63106	3.34688	3.30436	3.95499	3.99859	3.91941	3.94757
Ckmt1	ENSMUST00000000317	0.585103	8.43423	9.23304	0.00237686	0.0304951	7.39942	7.16588	7.909	7.03012	7.82034	7.44893	7.82883	8.03179
Raly	ENSMUST00000029120	0.585089	6.76408	14.8221	0.000118143	0.00295107	5.94838	5.67518	5.75244	5.57774	6.23047	5.89704	6.1356	6.19984
Nucb2	ENSMUST00000032895	0.585047	4.36629	10.043	0.00152928	0.0220008	3.26091	3.57627	3.04558	3.42382	3.60966	3.42687	3.84713	3.91034
Tmbim6	ENSMUST00000023749	0.583882	8.49131	11.8354	0.000581157	0.0107636	7.75102	7.49982	7.16284	7.42442	8.07855	7.49502	7.86061	7.91328
Rtbdn	ENSMUST00000067472	0.583795	9.20134	11.9152	0.000556778	0.0104353	8.41898	8.30542	7.97647	7.97373	8.74876	8.53768	8.44886	8.4591
Nell1	ENSMUST00000107603	0.583353	4.39682	9.63044	0.00191379	0.0261464	3.34771	3.54807	2.99827	3.53415	3.71463	3.4465	3.72832	4.01927
Raly	ENSMUST00000058089	0.582837	6.75507	14.7087	0.000125468	0.003112	5.94142	5.66428	5.74243	5.57559	6.22455	5.8845	6.12034	6.19308
6430548M08Rik	ENSMUST00000108950	0.582204	4.41851	11.0976	0.000864376	0.0146446	3.63338	3.21901	3.41331	3.26223	3.86663	3.53166	3.8865	3.74571
Tsg101	ENSMUST00000146130	0.581934	6.15409	10.8447	0.000990799	0.0161842	5.55802	4.98664	4.82744	5.07112	5.4717	5.31118	5.46405	5.7523
Nolc1	ENSMUST00000165017	0.581826	5.45295	10.2818	0.0013435	0.0200856	4.80042	4.2945	4.1093	4.44751	5.00414	4.47545	4.719	4.96583
Fubp1	ENSMUST00000196739	0.581759	5.36282	12.5193	0.000402764	0.00810045	4.27758	4.33906	4.54424	4.1741	4.6187	4.41197	4.8125	4.96356
Serbp1	ENSMUST00000042990	0.581085	8.01094	15.1977	9.68206e-05	0.00253512	6.91235	6.90006	7.0415	7.13306	7.13677	7.16778	7.52858	7.59106
Fubp1	ENSMUST00000196695	0.580907	5.34708	12.5756	0.000390826	0.00795921	4.2831	4.28883	4.51428	4.19665	4.6187	4.36116	4.79191	4.96356
Ncl	ENSMUST00000027438	0.578389	7.65782	13.6704	0.000217857	0.00487043	6.71422	6.40867	6.67409	6.7732	6.85711	6.70567	7.08994	7.33901
Hnrnpr	ENSMUST00000084219	0.57812	5.38964	14.3658	0.000150512	0.00359755	4.42959	4.35543	4.31248	4.38999	4.92977	4.54538	4.69386	4.76147
Zfp512	ENSMUST00000202244	0.57771	5.39368	9.86792	0.00168186	0.0236379	4.20968	4.52415	4.29301	4.45688	4.27406	4.53166	5.11206	4.91739
Extl2	ENSMUST00000106502	0.577096	6.34484	8.61333	0.00333712	0.0384464	5.00122	5.62207	5.1999	5.41904	5.23929	5.3689	6.00624	6.02473
Eif1a	ENSMUST00000078079	0.577058	7.49117	12.2372	0.000468459	0.00913544	6.1061	6.57975	6.44893	6.72264	6.62321	6.87909	6.85353	6.98834
Syndig1l	ENSMUST00000095550	0.576224	5.65081	13.5072	0.000237655	0.0052325	4.86806	4.48997	4.3915	4.75527	4.9692	4.82576	5.11206	5.07921
Hnrnpr	ENSMUST00000105850	0.575724	5.58251	14.644	0.000129848	0.00319816	4.57611	4.54807	4.58323	4.56046	5.12333	4.69237	4.90579	4.97713
Serbp1	ENSMUST00000203077	0.575715	7.37385	14.5179	0.000138834	0.00337822	6.4246	6.30717	6.37955	6.3377	6.5447	6.45258	6.88581	6.97713
Nucks1	ENSMUST00000189946	0.575017	5.04249	8.6532	0.00326487	0.0378612	3.72541	4.22496	4.05947	4.03717	3.98328	4.02495	4.64877	4.74571
Ubr7	ENSMUST00000046404	0.573326	4.63671	10.0019	0.0015638	0.0223154	3.26091	3.66647	3.77508	3.70898	3.75621	4.06359	4.15875	3.89135
Cspg5	ENSMUST00000035058	0.572774	5.67224	12.0748	0.000511076	0.00978672	4.95704	4.57161	4.43479	4.62421	5.11056	4.90593	4.87536	5.16272
Prpf6	ENSMUST00000002529	0.570736	4.89765	9.06756	0.00260184	0.0325264	4.10766	3.34454	3.81384	4.1512	4.35747	3.8295	4.26074	4.45708
Mettl16	ENSMUST00000010698	0.570687	4.44958	9.2296	0.00238134	0.0304972	3.1445	3.42943	3.596	3.50735	3.63663	3.47545	3.765	4.18433
Cdc34	ENSMUST00000020550	0.570546	5.38849	8.38579	0.00378166	0.0420353	4.88992	4.03485	4.32787	4.07416	4.82034	4.4318	4.74065	4.91269
Ccdc136	ENSMUST00000154619	0.569037	6.8609	10.6697	0.00108906	0.0170833	6.22409	5.7201	5.6212	5.7685	6.11376	6.00523	6.13676	6.53712
Camk2b	ENSMUST00000109815	0.568971	7.11394	7.97023	0.0047553	0.0494923	6.57947	5.74516	5.63982	6.27421	6.73557	6.22715	6.34088	6.50235
Wdr34	ENSMUST00000113711	0.568454	4.78544	9.78036	0.00176386	0.0245739	3.74153	3.90747	3.57035	3.84363	4.16714	4.11969	4.37193	3.78223
Chgb	ENSMUST00000028826	0.568412	7.63832	10.8038	0.00101293	0.0164161	6.59286	6.71905	6.66123	6.53967	6.94603	6.45379	7.0521	7.39104
Pdxk	ENSMUST00000041616	0.567946	7.19917	11.4776	0.000704408	0.0125522	6.47006	6.13303	5.92553	6.18964	6.54944	6.1574	6.62152	6.81534
Fitm2	ENSMUST00000109418	0.567309	5.58789	11.6418	0.000644877	0.0116681	4.48808	4.51931	4.74673	4.53857	5.12333	4.4318	5.0687	5.03449
Zfp512	ENSMUST00000076264	0.566789	5.44596	9.4039	0.00216525	0.0286662	4.23836	4.60392	4.3355	4.53415	4.3357	4.57243	5.16791	4.95444
Pcna	ENSMUST00000028817	0.566716	5.4825	9.86552	0.00168405	0.0236379	4.58059	4.17666	4.29301	4.78533	5.15476	4.41695	4.75592	4.90088
Cspg5	ENSMUST00000196060	0.565278	5.64908	11.637	0.000646518	0.0116829	4.95012	4.55281	4.40608	4.59905	5.06827	4.8809	4.86131	5.14079
Serbp1	ENSMUST00000205106	0.564275	6.66091	14.0314	0.000179779	0.00417306	5.67594	5.67518	5.71636	5.54297	5.84752	5.805	6.08451	6.25935
Dnajb2	ENSMUST00000188931	0.560307	6.81854	11.3483	0.000755171	0.0131577	6.18189	5.68169	5.70609	5.61378	6.27834	5.93227	6.18606	6.24354
Krr1	ENSMUST00000163048	0.558653	5.54554	10.8706	0.000977028	0.0160496	4.34243	4.51446	4.67333	4.61168	4.53518	4.7606	4.93559	5.23038
Ccdc25	ENSMUST00000022614	0.557387	5.80054	10.2696	0.00135244	0.0201552	4.56709	4.53376	4.78068	5.22708	5.055	4.81447	5.22608	5.42444
Prpf6	ENSMUST00000136481	0.556834	4.83316	8.90625	0.00284196	0.0344871	4.05058	3.30014	3.78626	4.06194	4.29113	3.79163	4.17702	4.37062
Gm4204	ENSMUST00000110798	0.556216	4.14419	9.00632	0.00269048	0.0332493	3.08257	3.00058	3.13577	3.29394	3.4667	3.13186	3.83568	3.38766
Arl6	ENSMUST00000099646	0.555877	7.86248	12.3748	0.000435169	0.00861366	6.59175	7.01525	6.86089	6.95029	7.31776	7.23915	7.17588	7.06552
Rtbdn	ENSMUST00000109740	0.555539	8.98818	10.3708	0.00128023	0.0193654	8.23765	8.11192	7.74279	7.79044	8.56151	8.2739	8.18126	8.27386
Mettl16	ENSMUST00000141755	0.555409	5.54442	11.0226	0.000900092	0.0151406	4.47368	4.22496	4.65209	4.77413	4.64992	4.66331	4.96742	5.19598
Khdrbs1	ENSMUST00000066257	0.555335	6.4653	10.4139	0.00125073	0.0190417	5.69883	5.30857	5.19152	5.61378	5.60284	5.47306	5.92077	6.15975
Tmbim6	ENSMUST00000161250	0.555095	5.55579	11.5334	0.000683581	0.0122273	4.53508	4.68816	4.36564	4.60327	5.17329	4.6549	4.86695	4.84524
Apbb1	ENSMUST00000188368	0.555047	8.13986	10.4112	0.00125253	0.0190485	7.46035	6.9476	6.91729	7.18119	7.7392	7.44954	7.30344	7.3902
Esrrg	ENSMUST00000110939	0.554715	5.78848	8.80153	0.00300979	0.0359793	4.4833	4.60392	4.69426	5.2649	4.79263	4.89525	5.36796	5.37917
Fra10ac1	ENSMUST00000067167	0.554575	5.00011	8.70481	0.00317371	0.0371705	3.78884	4.26593	3.95433	3.91334	3.91149	4.46104	4.49713	4.38766
Apbb1	ENSMUST00000188001	0.552948	8.13587	10.3721	0.00127932	0.0193654	7.45486	6.944	6.91793	7.17977	7.73141	7.45015	7.2998	7.38172
Sf3b2	ENSMUST00000025774	0.552328	7.09123	12.9278	0.000323737	0.00680342	6.15957	6.17051	5.94438	6.08629	6.4989	6.04922	6.548	6.60059
Apbb1	ENSMUST00000189072	0.55187	8.13833	10.2974	0.00133215	0.0199583	7.45852	6.9458	6.9211	7.1833	7.7392	7.4465	7.30292	7.38172
Apbb1	ENSMUST00000191601	0.551775	8.22819	11.3079	0.000771799	0.0133813	7.51412	7.07328	7.04091	7.25487	7.7816	7.55389	7.43304	7.47432
Ncl	ENSMUST00000185676	0.551688	7.12829	12.2364	0.00046865	0.00913544	6.20096	5.80992	6.19152	6.29525	6.43249	6.18395	6.44722	6.77642
Mpv17l2	ENSMUST00000038626	0.551443	4.70833	8.33441	0.00389012	0.0428246	3.90789	3.8393	3.24518	3.74001	4.26832	3.98524	3.93559	3.94757
Apbb1	ENSMUST00000190369	0.551249	8.13665	10.2795	0.00134515	0.020089	7.4573	6.9458	6.9192	7.18119	7.73609	7.44528	7.29928	7.38214
Ahcyl2	ENSMUST00000149816	0.550444	5.16186	8.92996	0.00280531	0.0341305	3.84213	4.21901	4.14883	4.38509	4.14227	4.69237	4.67149	4.39442
Ahcyl2	ENSMUST00000115242	0.549778	5.17805	9.10183	0.00255353	0.0321194	3.87173	4.24266	4.16606	4.38509	4.16096	4.70465	4.67791	4.42444
Apbb1	ENSMUST00000187057	0.549563	6.88604	11.0671	0.000878734	0.0148395	6.07145	5.85856	5.67333	5.93025	6.44652	6.26771	6.10373	6.03233
Prkrip1	ENSMUST00000151786	0.549089	4.58361	9.45051	0.0021109	0.0280519	3.63338	3.70953	3.30861	3.63663	3.97626	3.9444	4.01895	3.69187
1500002C15Rik	ENSMUST00000197451	0.548692	5.77194	8.51762	0.00351725	0.0400314	5.10455	4.64887	4.86221	4.36034	4.9334	5.29233	5.13793	5.02581
1500002C15Rik	ENSMUST00000178987	0.548024	5.77464	8.45191	0.00364661	0.0410731	5.10766	4.64887	4.87011	4.36034	4.93702	5.29774	5.13793	5.02581
Apbb1	ENSMUST00000191011	0.546952	8.199	10.8657	0.00097962	0.0160574	7.49523	7.03992	7.00487	7.23459	7.75877	7.52418	7.39014	7.44207
Tmem230	ENSMUST00000180286	0.545596	6.3614	11.2581	0.000792773	0.0136491	5.32916	5.35543	5.17459	5.58843	5.80457	5.83881	5.61233	5.48742
Snw1	ENSMUST00000021428	0.54526	6.38978	8.63974	0.00328909	0.0380483	5.44935	5.34999	5.56387	5.17977	5.36287	5.34033	5.88372	6.1814
Dpm3	ENSMUST00000107462	0.545076	3.906	8.51314	0.00352591	0.0400331	3.04409	2.75958	2.60234	3.13962	3.29678	3.11969	3.23917	3.25286
Apbb1	ENSMUST00000081165	0.544967	8.1909	10.8034	0.00101314	0.0164161	7.4845	7.03316	6.99767	7.23254	7.74902	7.51839	7.37687	7.43472
Cdc34	ENSMUST00000166603	0.54493	5.29118	8.10776	0.00440761	0.0466302	4.77324	4.01439	4.24113	3.99277	4.6455	4.31919	4.72211	4.78737
Hnrnpd	ENSMUST00000112939	0.544881	5.00737	8.9781	0.00273235	0.0336489	4.3841	3.98664	3.64597	3.92013	4.26832	4.16186	4.39161	4.51713
Hnrnpk	ENSMUST00000177051	0.544849	5.39168	12.4454	0.00041903	0.00835278	4.51646	4.12032	4.46294	4.45221	4.65433	4.52244	4.80077	4.90798
Sdhaf4	ENSMUST00000027338	0.543492	6.35554	10.4754	0.00120972	0.0185372	5.45425	5.23088	4.95928	5.72069	5.70404	5.47783	5.89204	5.67947
Polr2b	ENSMUST00000031167	0.543162	5.52893	8.36736	0.00382019	0.0422527	4.4395	4.73894	4.19572	4.69717	4.60512	4.62075	4.81542	5.30758
Tmem230	ENSMUST00000028816	0.542571	6.47688	11.1708	0.000830965	0.0142323	5.46157	5.47756	5.29105	5.68924	5.90596	5.96156	5.73141	5.60132
Ahcyl2	ENSMUST00000115238	0.542563	5.15745	8.73462	0.00312225	0.0368431	3.84213	4.22496	4.14883	4.38018	4.12967	4.67583	4.66503	4.40114
Galk2	ENSMUST00000094604	0.542387	5.5798	10.2197	0.00138951	0.0205557	4.90789	4.47507	4.29693	4.59481	5.11056	4.72488	4.91126	4.88896
Dpm3	ENSMUST00000040824	0.541814	3.8979	8.38644	0.00378031	0.0420353	3.03104	2.75958	2.58963	3.13962	3.27406	3.11969	3.23917	3.23791
Agtrap	ENSMUST00000030865	0.54143	5.49611	8.71305	0.0031594	0.037161	4.83088	4.5096	4.25327	4.33517	5.05166	4.78394	4.55063	4.87936
Ckmt1	ENSMUST00000078222	0.541389	8.21528	8.14768	0.00431164	0.0461931	7.23623	6.99798	7.68421	6.82566	7.57987	7.23704	7.55718	7.80935
Arl6	ENSMUST00000023405	0.541217	7.74759	11.5034	0.000694705	0.0123949	6.45913	6.91853	6.75387	6.85519	7.19764	7.10895	7.06687	6.94239
Ctsf	ENSMUST00000119694	0.541156	6.34022	8.84131	0.00294488	0.0355441	5.65482	5.48254	4.99586	5.1512	5.79662	5.32716	5.62069	5.91504
Apbb1	ENSMUST00000189378	0.540611	8.1467	10.8204	0.00100388	0.0163338	7.43888	7.00318	6.9568	7.18401	7.69231	7.47365	7.35949	7.37319
Galk2	ENSMUST00000028636	0.539866	5.46802	8.86335	0.00290953	0.0352163	4.84959	4.42943	4.07779	4.43808	5.00414	4.60773	4.77403	4.79506
Mageh1	ENSMUST00000051484	0.539438	7.08899	10.7963	0.00101703	0.016429	6.2831	6.19799	5.99466	5.86841	6.62545	6.36375	6.32663	6.35772
Fubp1	ENSMUST00000199876	0.539348	5.59126	11.6761	0.00063308	0.0115112	4.4833	4.65329	4.74673	4.48004	4.72723	4.78394	5.024	5.13071
Sf3a3	ENSMUST00000030734	0.539265	5.44187	9.78134	0.00176291	0.0245739	4.50234	3.9512	4.57358	4.68127	4.78059	4.66331	5.00368	4.62449
Ahcyl2	ENSMUST00000102995	0.539003	5.17184	8.81289	0.0029911	0.0358868	3.87903	4.24266	4.16606	4.38018	4.14853	4.68825	4.67149	4.41782
Nrcam	ENSMUST00000020939	0.537246	6.3674	10.5451	0.00116498	0.0180038	5.4196	5.42943	5.14666	5.49603	5.68479	5.26495	5.72522	6.05596
Nrcam	ENSMUST00000110748	0.536302	6.34741	10.2562	0.00136226	0.0202499	5.40955	5.41389	5.12039	5.46851	5.69338	5.22004	5.69227	6.03773
Rplp2	ENSMUST00000084434	0.536272	5.72843	8.79029	0.00302837	0.0361586	4.8081	4.42943	4.45595	5.1627	4.78462	4.89525	5.18154	5.32714
Prnp	ENSMUST00000091288	0.534518	9.70939	12.1263	0.000497157	0.00955909	8.8863	8.71984	8.55837	8.71094	8.93408	8.84691	9.00911	9.35707
Wdr41	ENSMUST00000160801	0.534509	5.53583	12.6743	0.000370709	0.00763769	4.705	4.43969	4.46294	4.56046	4.91149	4.84437	4.84427	4.85996
Wdr41	ENSMUST00000056512	0.534119	5.54001	12.6455	0.000376466	0.00772248	4.70911	4.44989	4.46642	4.56046	4.91883	4.84807	4.84427	4.86484
H3f3a	ENSMUST00000081026	0.534063	4.32353	8.6674	0.00323953	0.0375983	3.45913	3.30014	3.2693	3.26223	3.68048	3.16778	3.783	3.87212
Acly	ENSMUST00000007131	0.533131	7.16247	9.3352	0.00224793	0.0293751	6.29271	5.92768	5.94188	6.4892	6.29818	6.1574	6.59715	6.86179
Acly	ENSMUST00000107389	0.53219	7.16681	9.30349	0.00228717	0.0297462	6.29816	5.9295	5.94812	6.4949	6.3038	6.16186	6.59969	6.86544
Zkscan1	ENSMUST00000019660	0.530986	6.19385	10.6835	0.00108094	0.017026	5.30767	5.24851	5.07323	5.18823	5.20967	5.39691	5.5611	5.8624
Ddx39b	ENSMUST00000174164	0.530342	5.32444	12.3811	0.000433706	0.00859676	4.3841	4.33906	4.34688	4.26223	4.76438	4.53166	4.6747	4.63309
Zkscan1	ENSMUST00000066617	0.529691	6.18071	10.498	0.00119506	0.0183724	5.30496	5.23383	5.0479	5.17977	5.18856	5.38933	5.54537	5.85017
Tmbim6	ENSMUST00000160635	0.529411	5.45536	10.3584	0.00128889	0.0194351	4.46885	4.60848	4.31635	4.45688	5.06496	4.50851	4.765	4.75361
Eif3d	ENSMUST00000100484	0.529016	5.9475	11.3831	0.000741139	0.0130096	5.11386	4.77588	5.01738	4.92013	5.22455	4.92004	5.38377	5.53559
Tmem230	ENSMUST00000110163	0.528693	6.34177	10.5831	0.00114126	0.017719	5.32114	5.36084	5.15747	5.56912	5.77048	5.81069	5.60728	5.44899
Desi1	ENSMUST00000135988	0.528666	5.64707	9.72323	0.00181953	0.0251263	4.49285	4.52415	4.76945	4.83288	4.73141	5.14694	5.15875	4.79506
Acly	ENSMUST00000165111	0.527493	7.14734	9.0937	0.00256491	0.0322338	6.27482	5.91301	5.93058	6.48463	6.27834	6.13942	6.58095	6.84524
H3f3a	ENSMUST00000161308	0.527454	5.89346	11.7209	0.000618011	0.0112687	4.68013	4.944	4.88059	5.10428	5.04497	5.25106	5.35398	5.2171
Nono	ENSMUST00000033673	0.526543	6.26433	8.62974	0.00330718	0.0381404	5.71932	5.02124	5.19781	5.06806	5.72304	5.59899	5.47331	5.55834
Apbb1	ENSMUST00000189265	0.526286	7.80638	8.94241	0.00278625	0.0340159	7.16182	6.63888	6.58403	6.84809	7.42606	7.07467	6.94695	7.04634
Exosc3	ENSMUST00000030003	0.524598	4.14269	9.29686	0.00229547	0.0298031	3.21546	3.04161	3.1873	3.13962	3.34117	3.27047	3.61902	3.57776
Hnrnpk	ENSMUST00000176257	0.524408	5.91718	13.1104	0.000293659	0.0062985	4.91501	4.73477	4.91666	5.15409	5.19462	5.11049	5.31946	5.34992
Ndufv1	ENSMUST00000136921	0.524196	4.67907	8.2699	0.00403077	0.0439979	3.44935	3.42943	3.98377	3.81478	3.74799	3.82201	4.24784	4.13273
Serbp1	ENSMUST00000204293	0.524097	6.83708	12.0926	0.000506228	0.00970706	5.89353	5.85281	5.92174	5.74384	5.99722	5.98188	6.23591	6.42196
Slc2a1	ENSMUST00000030398	0.523943	6.3533	10.7932	0.00101875	0.016429	5.56483	5.33081	5.38416	5.16841	5.81445	5.52706	5.49531	5.85874
Fubp1	ENSMUST00000106121	0.523901	5.60747	11.1424	0.000843767	0.0144145	4.4833	4.6577	4.78626	4.53857	4.73972	4.79929	5.02904	5.13878
Fubp1	ENSMUST00000200452	0.523901	5.60747	11.1424	0.000843767	0.0144145	4.4833	4.6577	4.78626	4.53857	4.73972	4.79929	5.02904	5.13878
Serbp1	ENSMUST00000203167	0.52364	5.0725	10.0191	0.00154926	0.0221993	4.13842	4.19496	4.127	3.84363	4.22751	4.28144	4.48252	4.56883
Abhd3	ENSMUST00000117828	0.522154	4.78825	8.47773	0.0035952	0.0405913	3.58059	3.76775	3.98377	3.83647	3.79662	3.92354	4.17247	4.4603
Sec62	ENSMUST00000029256	0.519717	7.11373	11.7695	0.000602079	0.0110929	6.0794	6.01095	6.22581	6.22297	6.32606	6.17809	6.46218	6.76017
Slc2a1	ENSMUST00000174372	0.519105	6.26442	9.86453	0.00168495	0.0236379	5.52114	5.22496	5.2673	5.08326	5.7521	5.43426	5.35599	5.77707
Nifk	ENSMUST00000027626	0.517691	5.1588	11.7498	0.000608502	0.011153	4.13232	4.19496	4.14014	4.23527	4.4667	4.48497	4.51159	4.45385
Cdipt	ENSMUST00000206780	0.517345	4.59139	9.95903	0.00160062	0.0227031	3.55346	3.55753	3.47681	3.82204	3.78059	3.89525	4.00879	3.93835
Slc8a3	ENSMUST00000085238	0.516771	6.07799	12.5282	0.000400854	0.00810045	5.12619	5.09131	5.01024	5.16841	5.56122	5.32716	5.34189	5.36719
Commd1	ENSMUST00000159081	0.516698	6.40914	12.7597	0.000354159	0.00732881	5.47609	5.36892	5.37308	5.50735	5.87986	5.6549	5.77702	5.6115
Hnrnpa2b1	ENSMUST00000114459	0.515736	8.48889	14.3009	0.000155792	0.00368908	7.53334	7.41714	7.52517	7.58309	7.79213	7.73489	7.86413	7.87454
Hnrnpa2b1	ENSMUST00000203220	0.51498	8.45208	14.2375	0.000161131	0.00380912	7.5053	7.37295	7.48069	7.55393	7.76183	7.68877	7.82305	7.8437
Cxxc5	ENSMUST00000060722	0.514904	6.35627	8.67336	0.00322896	0.0375232	5.72744	5.19799	5.13577	5.38754	5.36824	5.50149	5.85424	5.94066
Ccdc136	ENSMUST00000181464	0.512864	7.27476	8.70534	0.00317279	0.0371705	6.68743	6.14406	6.07209	6.21471	6.50501	6.39691	6.55936	6.90561
Rtbdn	ENSMUST00000121880	0.512467	8.92843	8.9574	0.00276348	0.0338844	8.17486	8.10023	7.73848	7.73472	8.48196	8.18431	8.10164	8.21495
Ccdc136	ENSMUST00000096084	0.512071	7.38961	8.73214	0.00312649	0.0368623	6.79271	6.25143	6.20512	6.33644	6.6187	6.50617	6.66098	7.03557
Prkar2a	ENSMUST00000035220	0.510824	6.62842	11.3852	0.000740303	0.0130096	5.78495	5.62882	5.6118	5.58202	5.92431	5.69031	5.93157	6.23038
Aar2	ENSMUST00000109570	0.509756	5.12776	9.92886	0.00162707	0.0229945	4.13232	4.03485	4.04558	4.37524	4.44652	4.07625	4.67791	4.53864
Ik	ENSMUST00000007042	0.508012	7.03929	10.2117	0.0013955	0.0205796	5.9793	5.89073	6.21653	6.17126	6.09929	6.20138	6.38965	6.7028
Cpe	ENSMUST00000048967	0.507741	10.3294	10.6694	0.00108922	0.0170833	9.27499	9.5378	9.32236	9.27603	9.50242	9.41493	9.71988	9.94678
Vimp	ENSMUST00000101801	0.507372	5.74597	8.12861	0.00435721	0.0463135	4.69676	4.76367	4.76097	4.8649	5.46168	5.04117	4.77702	4.87454
Wdr6	ENSMUST00000068700	0.506377	7.70333	9.73612	0.00180682	0.0250241	6.99283	6.60621	6.52517	6.77038	7.20141	6.77523	6.87815	7.21376
Ccpg1	ENSMUST00000037977	0.504686	5.25513	10.9977	0.000912239	0.0153085	4.39942	4.12032	4.20408	4.38999	4.5447	4.35078	4.65203	4.72441
Ccdc136	ENSMUST00000180829	0.503676	7.23706	8.57836	0.00340181	0.0388743	6.64949	6.11072	6.03741	6.19385	6.46545	6.37531	6.51877	6.84586
Serbp1	ENSMUST00000205091	0.500597	6.32895	10.0112	0.00155594	0.0222256	5.44443	5.34727	5.42409	5.20779	5.4742	5.36633	5.72987	5.9681
Rhbdd2	ENSMUST00000043707	0.49971	6.84183	8.96235	0.00275601	0.0338516	6.12926	5.93677	5.63827	5.73617	6.38291	5.97851	6.03656	6.2171
Slc8a3	ENSMUST00000064594	0.499624	5.63471	11.235	0.000802699	0.0137649	4.71728	4.64887	4.57358	4.7168	5.06496	4.92704	4.88372	4.91739
Dhx32	ENSMUST00000033290	0.498928	5.61424	9.66178	0.00188141	0.0258126	4.92916	4.59476	4.38048	4.62421	4.9692	4.81069	4.9516	4.9861
Ccdc136	ENSMUST00000115275	0.497045	7.36221	8.84482	0.00293922	0.0355147	6.7535	6.2205	6.20824	6.33897	6.61532	6.49914	6.63232	6.95273
Cspg5	ENSMUST00000199736	0.495497	5.46515	8.98154	0.00272721	0.033615	4.77715	4.44989	4.25729	4.45688	4.88923	4.63365	4.66503	4.91034
Aar2	ENSMUST00000029158	0.493746	5.09358	9.47272	0.0020855	0.0277928	4.12004	4.02806	4.01262	4.33008	4.4209	4.0444	4.61568	4.49844
Ttyh1	ENSMUST00000206869	0.49338	5.44305	10.0141	0.00155346	0.0222127	4.62906	4.48997	4.33931	4.42859	4.87042	4.63792	4.85565	4.6473
Map3k12	ENSMUST00000023812	0.491774	7.27242	9.99271	0.00157161	0.0223674	6.47006	6.37696	6.13796	6.22845	6.4196	6.51897	6.58009	6.81408
Cap2	ENSMUST00000021802	0.491426	4.96532	9.36041	0.00221723	0.0292071	4.12004	3.90006	3.83554	4.12206	4.17329	4.05722	4.50076	4.33945
Tmem59	ENSMUST00000128123	0.488814	4.84782	8.12973	0.00435453	0.0463135	3.53508	3.87757	3.96912	4.08629	4.36824	3.93748	4.11206	4.18433
Rhbdd2	ENSMUST00000136748	0.488182	6.85862	8.56577	0.00342541	0.0391123	6.13994	5.96903	5.65972	5.7685	6.4053	5.98524	6.04777	6.2228
Slc25a33	ENSMUST00000105686	0.487475	7.89568	9.62449	0.00192	0.0261806	7.19805	6.88417	6.77367	6.85164	7.37493	7.09502	7.09715	7.25889
Cap2	ENSMUST00000119341	0.487019	4.83217	8.80935	0.0029969	0.0359043	4.03104	3.70953	3.71782	3.98632	4.06496	3.92354	4.37193	4.16865
Gpalpp1	ENSMUST00000022585	0.485665	5.81936	9.68098	0.00186185	0.0256105	5.05058	4.62207	4.69129	5.03404	5.23341	4.89168	5.12152	5.26028
Rtn4	ENSMUST00000060992	0.483634	9.80787	10.6464	0.00110287	0.0171987	8.65933	9.04329	8.78661	8.88673	9.12154	9.09113	9.12196	9.15242
Bola1	ENSMUST00000107099	0.483337	5.20788	8.2698	0.00403099	0.0439979	4.29953	3.98664	4.04558	4.59481	4.5914	4.52706	4.44156	4.49215
Serbp1	ENSMUST00000203054	0.483307	5.15632	9.06142	0.00261058	0.0325264	4.19219	4.26593	4.27725	4.01197	4.27977	4.39186	4.55063	4.61005
Eif3c	ENSMUST00000032992	0.483113	6.04451	11.1373	0.000846083	0.0144212	5.08573	5.01782	5.12039	5.11911	5.19764	5.26495	5.56284	5.37576
Pigt	ENSMUST00000103101	0.481387	5.38598	8.37487	0.00380444	0.042173	4.38923	4.36084	4.17459	4.74001	4.4667	4.7606	4.72522	4.78994
Fam171b	ENSMUST00000051454	0.481236	7.38858	9.14068	0.00249988	0.0317559	6.52347	6.47632	6.3814	6.3377	6.73349	6.25941	6.78449	6.97206
Dhx32	ENSMUST00000140593	0.480438	5.58391	8.73881	0.00311507	0.0367891	4.91856	4.58555	4.35065	4.59056	4.95499	4.7606	4.90305	4.94527
Gfm1	ENSMUST00000077271	0.478019	5.63292	8.56309	0.00343047	0.0391384	4.60723	4.66209	4.72655	4.70506	4.77656	4.63365	4.94095	5.33243
Tmem185a	ENSMUST00000101506	0.476698	6.28548	8.51467	0.00352294	0.0400331	5.20678	5.45243	5.23502	5.41424	5.25388	5.41944	5.90989	5.72173
Pop5	ENSMUST00000135455	0.47662	5.1109	8.14396	0.00432048	0.0461931	4.33183	3.85473	4.26531	4.11023	4.62321	4.28689	4.30708	4.42444
Arl6	ENSMUST00000118438	0.476344	6.76905	8.81788	0.00298293	0.0358868	5.705	5.95299	5.75102	5.83647	6.308	6.08567	5.8948	5.97825
H2afx	ENSMUST00000052686	0.473004	5.00036	8.05466	0.00453867	0.0476949	4.24403	3.99363	3.93436	3.97983	4.03824	4.22573	4.51518	4.38766
P4hb	ENSMUST00000026122	0.470211	6.93286	8.12692	0.00436128	0.0463135	6.09203	6.05837	5.76097	5.9976	6.07814	5.8809	6.35999	6.57702
Churc1	ENSMUST00000126408	0.469139	4.96607	8.18029	0.0042348	0.0456227	4.06346	3.9222	4.06407	3.98632	4.28546	3.97851	4.57149	4.18433
Hnrnpk	ENSMUST00000176207	0.467756	7.5147	8.42362	0.00370377	0.041624	6.36732	6.38096	6.56143	6.91589	6.56473	6.6934	7.01451	6.9805
Hypk	ENSMUST00000125849	0.467701	7.72305	9.70634	0.00183633	0.0253087	6.77813	6.57161	6.75102	6.99036	7.24733	6.8453	7.06073	6.94239
Pik3r3	ENSMUST00000030464	0.466727	6.33916	8.77548	0.00305308	0.0363559	5.4171	5.40867	5.20824	5.51857	5.38159	5.40195	5.82269	5.91151
Rpn1	ENSMUST00000032143	0.465723	6.26551	8.77267	0.00305778	0.0363559	5.18042	5.42168	5.29497	5.36034	5.38689	5.3298	5.59715	5.91034
Smarcc2	ENSMUST00000105235	0.462176	5.65909	8.29987	0.00396479	0.0434097	4.93618	4.53376	4.50754	4.83288	4.91149	4.70465	4.98825	5.20562
Psip1	ENSMUST00000030207	0.459162	6.65604	9.06015	0.0026124	0.0325264	5.75151	5.39026	5.90259	5.7685	6.04161	5.67999	6.02904	6.06869
Tpp1	ENSMUST00000033184	0.459078	6.31246	10.2136	0.00139407	0.0205796	5.32382	5.39026	5.3412	5.41664	5.56356	5.61642	5.51698	5.74306
Gba2	ENSMUST00000128403	0.455127	5.43013	8.80542	0.00300336	0.0359512	4.4246	4.34454	4.67333	4.47544	4.72304	4.61208	4.65203	4.90798
Gba2	ENSMUST00000030189	0.452118	5.42272	8.70331	0.00317633	0.0371705	4.41458	4.34454	4.65819	4.48004	4.73141	4.57689	4.64221	4.90798
Gba2	ENSMUST00000152251	0.446954	5.4106	8.39541	0.00376169	0.0419011	4.39942	4.32805	4.6673	4.46154	4.71463	4.56347	4.63232	4.89135
Limk2	ENSMUST00000110029	0.44657	6.11995	9.50893	0.00204475	0.0274311	5.22409	5.19496	5.08006	5.22708	5.55416	5.28144	5.46776	5.34818
Me1	ENSMUST00000034989	0.445979	6.62991	9.26097	0.00234089	0.0302507	5.5873	5.70316	5.63518	5.84363	5.82621	6.00523	5.94628	5.91034
Gba2	ENSMUST00000148426	0.445485	5.39025	8.32052	0.00391996	0.043019	4.37896	4.30577	4.64597	4.44751	4.68479	4.54538	4.61233	4.87454
Limk2	ENSMUST00000101638	0.444885	6.21153	9.53539	0.00201548	0.0271675	5.2886	5.30014	5.1999	5.30954	5.6187	5.42687	5.5611	5.4095
Rer1	ENSMUST00000030914	0.44484	7.2152	8.07436	0.00448959	0.0473555	6.27758	6.42943	5.98256	6.39243	6.34254	6.41322	6.61651	6.66068
Rer1	ENSMUST00000149796	0.4434	7.25294	8.01578	0.00463715	0.0484666	6.31172	6.47881	6.01738	6.42621	6.39217	6.46104	6.6381	6.69255
Rtn4	ENSMUST00000078830	0.442861	9.64251	8.91185	0.00283327	0.0344409	8.5486	8.91232	8.61141	8.73568	8.94379	8.89659	8.9361	8.98106
Rtn4	ENSMUST00000102842	0.441749	9.61987	8.84019	0.00294668	0.0355441	8.52871	8.89377	8.58703	8.70972	8.93091	8.86617	8.90853	8.95958
Taldo1	ENSMUST00000026576	0.44149	6.54428	9.15501	0.00248038	0.0315365	5.705	5.46505	5.48198	5.77788	5.98153	5.68619	5.81396	5.86362
Uba2	ENSMUST00000205711	0.441255	6.40971	8.35725	0.00384151	0.0424422	5.705	5.42685	5.36191	5.38018	5.60966	5.49443	5.90305	5.78994
Taldo1	ENSMUST00000211654	0.439774	6.54376	9.06121	0.00261089	0.0325264	5.70706	5.46253	5.48198	5.77974	5.98153	5.68619	5.8125	5.85996
Limk2	ENSMUST00000101642	0.43953	6.24964	9.35168	0.00222782	0.0292748	5.31307	5.36354	5.23502	5.35033	5.64107	5.46104	5.60391	5.45546
Taldo1	ENSMUST00000211759	0.436796	5.89531	8.59545	0.00337003	0.0386709	5.11076	4.8662	4.82202	5.04029	5.27406	4.95472	5.16563	5.33419
Limk2	ENSMUST00000101640	0.436222	6.25993	9.23984	0.00236806	0.0304625	5.32649	5.37161	5.25528	5.35785	5.6455	5.4826	5.6056	5.46352
Hypk	ENSMUST00000110612	0.435327	7.55649	8.64523	0.00327919	0.0379961	6.62689	6.41128	6.58883	6.86754	6.99461	6.67999	6.93559	6.77513
Hnrnpul2	ENSMUST00000096753	0.435262	6.7618	8.67254	0.0032304	0.0375232	5.93267	5.6577	5.77508	5.95526	6.11696	5.71884	6.16448	6.19211
Acyp1	ENSMUST00000008966	0.435135	6.50179	8.04692	0.0045581	0.0478563	5.76341	5.38229	5.41511	5.69915	5.98153	5.64643	5.70648	5.82037
Tpp1	ENSMUST00000210840	0.433347	6.12752	8.93449	0.00279836	0.0340799	5.18632	5.19496	5.16606	5.24341	5.39481	5.42687	5.29249	5.53864
Hypk	ENSMUST00000126764	0.433311	7.48417	8.18066	0.00423393	0.0456227	6.57498	6.29308	6.51007	6.82204	6.9334	6.55897	6.86624	6.73177
Sec22b	ENSMUST00000029476	0.4328	7.26161	8.35319	0.00385011	0.0424837	6.27205	6.37161	6.29203	6.39852	6.40922	6.56684	6.76952	6.43677
Limk2	ENSMUST00000134576	0.429959	6.27587	9.03355	0.00265069	0.0328727	5.34507	5.37429	5.29888	5.37277	5.66528	5.49914	5.61233	5.47313
Ddx39b	ENSMUST00000068056	0.428789	6.93087	9.0647	0.00260591	0.0325264	6.04409	6.0075	6.05254	5.90652	6.23047	6.11816	6.31225	6.21995
Tsg101	ENSMUST00000014546	0.425712	7.6368	8.60156	0.00335876	0.0386441	6.75549	6.66974	6.51428	6.89966	6.94424	6.86731	7.00815	6.87996
Hnrnpa2b1	ENSMUST00000204188	0.420344	7.84435	9.05024	0.00262661	0.0326314	6.9221	6.90191	6.92806	6.9478	7.00758	7.0841	7.18268	7.24354
Emc2	ENSMUST00000022962	0.420298	6.64958	8.71286	0.00315973	0.037161	5.616	5.75341	5.72074	5.81841	6.03318	5.86275	5.94495	5.89374
Twf1	ENSMUST00000023087	-0.401453	7.31172	7.98729	0.00471069	0.0491367	6.72237	6.798	6.87208	6.81751	6.09282	6.17368	6.28725	6.19211
Capns1	ENSMUST00000001845	-0.406017	9.29739	8.08314	0.00446789	0.0471971	8.84167	8.5812	8.81862	8.92119	8.24039	8.06359	8.31096	8.06472
Capns1	ENSMUST00000126116	-0.407268	9.29228	8.12749	0.00435992	0.0463135	8.83839	8.57714	8.81299	8.91589	8.23599	8.05922	8.3037	8.05729
Gnas	ENSMUST00000156623	-0.414072	10.0472	8.04039	0.00457458	0.0479295	9.51485	9.27707	9.64721	9.72591	9.01574	8.74037	8.84677	9.05862
Abr	ENSMUST00000065028	-0.416531	6.68413	8.40311	0.00374581	0.0417572	6.29271	6.11392	6.09476	6.21884	5.42863	5.38933	5.68431	5.68775
Fez2	ENSMUST00000112487	-0.426487	6.89413	8.22524	0.00413118	0.0448833	6.39051	6.31416	6.20304	6.65302	5.69979	5.75077	5.72987	5.83534
Pfn2	ENSMUST00000119344	-0.438552	9.48014	8.06623	0.00450978	0.0475328	8.9473	8.82076	8.97035	9.20883	8.4742	8.39943	8.33021	8.09822
Dusp3	ENSMUST00000003612	-0.439964	8.8542	8.11156	0.00439838	0.0465674	8.65429	8.1554	8.29031	8.30922	7.78311	7.53281	7.8599	7.65471
Pfn2	ENSMUST00000066882	-0.440688	9.58695	8.15827	0.00428654	0.0460045	9.02344	8.92996	9.09391	9.3288	8.55181	8.51549	8.45238	8.20706
Dusp3	ENSMUST00000151678	-0.441233	8.84738	8.15123	0.00430319	0.0461481	8.64789	8.14877	8.28441	8.30306	7.77858	7.52533	7.85104	7.64518
Capns1	ENSMUST00000207082	-0.442206	9.06203	9.53903	0.00201148	0.0271396	8.6075	8.37996	8.60511	8.69247	7.97538	7.82997	8.06104	7.78577
Dusp3	ENSMUST00000107172	-0.442385	8.85074	8.19977	0.00418956	0.0453083	8.65136	8.15306	8.2886	8.30663	7.78059	7.52706	7.85424	7.64907
Dusp3	ENSMUST00000107173	-0.442385	8.85074	8.19977	0.00418956	0.0453083	8.65136	8.15306	8.2886	8.30663	7.78059	7.52706	7.85424	7.64907
Capns1	ENSMUST00000108196	-0.443226	9.0359	9.58598	0.00196069	0.0265813	8.58618	8.35373	8.57801	8.66419	7.95097	7.79738	8.03562	7.76147
Lonrf2	ENSMUST00000147695	-0.444007	6.85853	8.63003	0.00330667	0.0381404	6.10455	6.50349	6.36097	6.46851	5.73972	5.57912	5.66826	5.84647
Tspan17	ENSMUST00000099503	-0.449219	5.35136	8.16699	0.00426597	0.0458884	4.63338	4.83153	4.98134	4.96021	4.10413	4.08253	4.42637	4.1448
E130218I03Rik	ENSMUST00000134320	-0.449638	6.1669	8.13884	0.00433269	0.0462536	5.42211	5.68169	5.93058	5.62005	5.09119	4.95814	4.9167	5.07921
Ctsl	ENSMUST00000021933	-0.450278	7.78111	9.16277	0.00246988	0.031471	7.09124	7.44735	7.32548	7.28345	6.70404	6.47545	6.61568	6.72173
Stard3nl	ENSMUST00000039694	-0.450966	5.88864	8.69157	0.00319684	0.0372868	5.23836	5.51203	5.3915	5.43097	4.82034	4.76842	4.70018	4.63023
Anxa5	ENSMUST00000196097	-0.45098	6.47036	8.21813	0.00414739	0.0449901	6.09046	5.67518	6.20408	5.90652	5.38953	5.03146	5.36796	5.46191
Acot7	ENSMUST00000167926	-0.458622	8.7764	9.04189	0.00263863	0.032752	8.4045	8.00578	8.31924	8.42412	7.82132	7.54424	7.60349	7.48979
Fbxo2	ENSMUST00000047951	-0.459457	7.11861	8.0575	0.00453157	0.0476642	6.79368	6.52535	6.74387	6.43927	6.21415	5.62936	5.99084	5.97262
Rab7	ENSMUST00000113598	-0.460026	7.9813	8.49517	0.0035609	0.040333	7.31442	7.32943	7.52851	7.79229	6.54233	6.79451	7.02274	6.90443
Sgpp2	ENSMUST00000036172	-0.461855	5.80756	8.62937	0.00330786	0.0381404	5.48569	5.18889	5.19572	5.39974	4.41572	4.60773	4.90031	4.61873
Rab7	ENSMUST00000113597	-0.464128	7.3456	8.99423	0.00270833	0.0334407	6.66119	6.66756	6.92806	7.16198	6.0093	6.15292	6.33885	6.22754
Scn1a	ENSMUST00000112371	-0.465261	6.50708	7.95048	0.00480746	0.049888	5.73349	6.2587	6.09251	5.94863	5.11056	5.30851	5.44722	5.489
Acot7	ENSMUST00000030779	-0.467748	8.76656	9.37204	0.0022032	0.0290596	8.39752	7.99928	8.31466	8.41814	7.81248	7.52533	7.58181	7.47791
Bend6	ENSMUST00000129464	-0.471192	6.12968	10.7892	0.00102092	0.016429	5.46885	5.65989	5.66427	5.78905	4.91149	4.83323	5.03155	5.07291
Scn1a	ENSMUST00000112366	-0.472023	6.51586	8.03202	0.00459577	0.0480801	5.74553	6.26881	6.10707	5.95856	5.08794	5.32716	5.44909	5.5047
Scn1a	ENSMUST00000077489	-0.473873	6.49121	8.14529	0.00431732	0.0461931	5.72338	6.24412	6.08347	5.93361	5.06827	5.29774	5.42637	5.47472
Pgbd5	ENSMUST00000052580	-0.475307	6.32708	10.702	0.00107018	0.0169539	5.72338	5.8719	5.82473	5.96514	5.27406	5.10123	5.03906	5.20945
Acot7	ENSMUST00000105652	-0.47534	8.75948	9.67864	0.00186422	0.0256181	8.39242	7.99494	8.31176	8.41484	7.80259	7.51142	7.56804	7.46953
1500009C09Rik	ENSMUST00000143238	-0.47552	6.64423	11.598	0.000660237	0.0119155	6.16107	6.07658	6.23195	6.19385	5.4667	5.34557	5.614	5.47791
Pgbd5	ENSMUST00000140012	-0.476284	6.32056	10.7048	0.00106858	0.0169539	5.70911	5.86429	5.82473	5.96185	5.26544	5.09502	5.02904	5.20562
Bend6	ENSMUST00000062289	-0.476434	6.63158	9.99349	0.00157094	0.0223674	5.87539	6.19041	6.20095	6.31985	5.31914	5.34557	5.58009	5.59693
Ldhb	ENSMUST00000134191	-0.477149	6.75845	10.0477	0.00152541	0.0220008	6.20678	6.13145	6.44981	6.32241	5.77858	5.42439	5.46032	5.67532
Anxa5	ENSMUST00000029266	-0.47764	8.81105	10.1989	0.00140523	0.0206799	8.2762	8.03992	8.45113	8.5501	7.57115	7.4361	7.84784	7.71297
Them6	ENSMUST00000070923	-0.478755	7.57899	9.50343	0.00205088	0.0274812	7.06105	7.01525	7.2046	7.13086	6.72094	6.22146	6.27564	6.37746
Pgbd5	ENSMUST00000172566	-0.479332	6.32411	10.8891	0.000967332	0.0159672	5.72135	5.87	5.82338	5.96514	5.26832	5.09813	5.03656	5.19984
Hcfc1r1	ENSMUST00000180140	-0.48087	6.0064	9.34171	0.00223996	0.0293252	5.37638	5.25143	5.6898	5.75338	5.01788	4.71278	4.78001	4.81282
Ctxn3	ENSMUST00000091892	-0.481276	10.0009	9.5021	0.00205237	0.0274812	9.30564	9.51036	9.62461	9.65481	8.97845	8.91432	8.73045	8.66418
Camk1	ENSMUST00000149497	-0.481669	5.49732	9.37687	0.0021974	0.0290106	4.97419	4.96903	4.9268	5.19385	4.3024	4.35598	4.49349	4.10828
B4galt5	ENSMUST00000109221	-0.483097	5.34481	8.48051	0.00358971	0.0405785	4.705	5.00058	4.72945	5.0024	3.85902	4.06359	4.35599	4.33945
Sh3glb2	ENSMUST00000163668	-0.483207	6.26648	10.5608	0.00115513	0.0178754	5.91324	5.51446	5.94063	5.76096	5.08141	4.94785	5.14722	5.19598
Ctxn3	ENSMUST00000209786	-0.484313	9.96903	9.73025	0.0018126	0.0250796	9.28928	9.47865	9.60432	9.60261	8.95231	8.87321	8.66523	8.66313
Sigmar1	ENSMUST00000059354	-0.484606	6.06069	9.51489	0.00203812	0.0273682	5.42959	5.44225	5.66881	5.77974	4.96211	4.72488	5.1449	4.67532
Ica1	ENSMUST00000115520	-0.48535	5.0789	9.19599	0.00242546	0.0310059	4.53508	4.40343	4.75244	4.68527	3.74799	3.67167	4.01388	4.12462
Rcan2	ENSMUST00000044895	-0.48824	6.5817	8.41634	0.00371863	0.04165	6.38282	5.63106	6.14883	6.18823	5.4742	5.10123	5.5611	5.47153
Sh3glb2	ENSMUST00000113620	-0.489301	6.19303	10.8588	0.000983272	0.0160871	5.84026	5.46001	5.86221	5.68527	4.97977	4.87367	5.07359	5.13475
Commd8	ENSMUST00000199767	-0.489539	6.20874	8.34318	0.00387138	0.0426517	5.48569	5.90006	5.61807	5.89623	4.64992	5.02821	5.26288	5.12055
Bend6	ENSMUST00000115161	-0.491364	6.51505	10.9489	0.000936599	0.0155875	5.77911	6.07163	6.07551	6.22022	5.23341	5.23986	5.40329	5.46833
Rcan2	ENSMUST00000044792	-0.492989	6.63	8.94402	0.00278379	0.0340152	6.41207	5.70741	6.23298	6.20917	5.50867	5.17368	5.60897	5.50314
Calm2	ENSMUST00000143965	-0.493152	9.26179	11.2528	0.000795049	0.0136503	8.52755	8.7379	8.88758	8.99418	8.12571	8.04319	8.12446	8.05036
Sh3glb2	ENSMUST00000028214	-0.493817	6.29418	10.8944	0.000964533	0.0159583	5.95704	5.54332	5.97524	5.77974	5.09119	4.97513	5.16334	5.22849
Emc10	ENSMUST00000138328	-0.493921	5.18735	8.81179	0.0029929	0.0358868	4.8863	4.34454	4.69723	4.86841	4.07156	3.88809	4.17247	3.86727
Fam162a	ENSMUST00000004057	-0.494705	5.86864	10.3687	0.00128167	0.0193664	5.37121	5.40867	5.50923	5.27818	4.86283	4.36116	4.73758	4.76147
Paip2	ENSMUST00000115734	-0.494784	5.88978	8.24728	0.00408132	0.0444442	5.07305	5.53136	5.58163	5.42382	4.64992	4.90593	4.63232	4.60423
Sigmar1	ENSMUST00000071561	-0.495593	5.8306	10.0441	0.00152835	0.0220008	5.26649	5.17051	5.4542	5.52527	4.78462	4.49443	4.84427	4.44085
Tmem50b	ENSMUST00000023686	-0.495997	7.41293	9.01692	0.00267492	0.0330861	6.68118	6.82957	6.90259	7.31212	5.96389	6.28417	6.36099	6.2959
Gnas	ENSMUST00000124935	-0.497518	6.55188	9.3592	0.00221869	0.0292071	5.88992	5.82762	6.22169	6.34655	5.61645	5.19124	5.21728	5.42609
Sh3glb2	ENSMUST00000113621	-0.503715	6.4167	11.1404	0.000844668	0.0144145	6.09517	5.64222	6.10819	5.91164	5.24514	5.10741	5.26714	5.30937
Hcfc1r1	ENSMUST00000179928	-0.506564	5.36085	9.59113	0.0019552	0.0265324	4.7535	4.6577	5.02212	5.09531	4.38953	4.11356	4.04901	4.10828
Gap43	ENSMUST00000125187	-0.506641	4.84801	8.75244	0.00309188	0.0366071	4.16854	4.37696	4.55081	4.37029	3.78059	3.35598	3.89756	3.54169
Tmem14a	ENSMUST00000027065	-0.509706	4.95472	8.84726	0.00293529	0.0354976	4.21546	4.45496	4.36564	4.84006	3.84367	3.63792	3.88094	3.66976
Comt	ENSMUST00000000335	-0.510682	7.1294	11.589	0.000663413	0.0119575	6.53624	6.59476	6.84024	6.68027	5.86093	5.9006	6.15069	5.83782
Cpne6	ENSMUST00000163767	-0.51646	4.52074	7.98366	0.00472013	0.0491988	4.08888	3.75958	4.38048	3.87192	3.23929	3.27047	3.34795	3.40784
Cdk14	ENSMUST00000115451	-0.516771	7.97586	9.18543	0.00243949	0.031157	7.86485	7.23752	7.38278	7.51297	6.72932	6.4318	7.06809	6.87635
Commd8	ENSMUST00000198951	-0.516999	5.53539	8.41497	0.00372144	0.04165	4.74153	5.3418	4.92932	5.19385	4.03149	4.26495	4.51877	4.4953
Tspan17	ENSMUST00000145574	-0.517524	4.82457	10.0978	0.00148448	0.0215985	4.18632	4.27169	4.50416	4.43808	3.55416	3.48497	3.85849	3.57776
Skp1a	ENSMUST00000116595	-0.517804	5.8655	11.3578	0.000751325	0.0131069	5.12926	5.5096	5.44188	5.49603	4.8006	4.54538	4.67149	4.66138
Cdk14	ENSMUST00000030763	-0.518468	7.95503	9.21673	0.00239813	0.0306843	7.85238	7.21079	7.34924	7.50113	6.71463	6.41944	7.03781	6.84955
Emb	ENSMUST00000022242	-0.520621	6.93108	8.42333	0.00370437	0.041624	6.10299	6.40343	6.57197	6.75147	5.27406	5.78007	5.9167	5.89374
Sh3glb2	ENSMUST00000100215	-0.520701	6.2911	12.0628	0.000514374	0.00982503	5.9776	5.55281	5.97769	5.77788	5.06827	4.97175	5.14953	5.19405
Ap2s1	ENSMUST00000141496	-0.521797	5.49904	9.25665	0.00234642	0.0302507	5.18337	4.99014	4.88839	5.06806	4.60056	4.12579	3.98825	4.4145
Tmem14a	ENSMUST00000027064	-0.52229	4.96922	9.05935	0.00261354	0.0325264	4.18632	4.48997	4.43123	4.84363	3.90411	3.62936	3.87536	3.6473
Kcnq2	ENSMUST00000103047	-0.523352	5.56295	8.01349	0.00464301	0.0484666	5.43455	5.11072	4.83285	4.94697	4.21564	4.22004	4.21728	4.7351
Snrpn	ENSMUST00000059305	-0.525202	10.9175	9.81756	0.00172853	0.0241294	10.4367	10.271	10.4367	10.6952	9.97911	9.75877	9.71491	9.35415
Sh3bgrl3	ENSMUST00000105879	-0.526476	5.36013	8.5953	0.00337031	0.0386709	4.68431	4.62207	4.94438	5.27288	4.29678	4.16186	4.27776	3.85262
Tmco1	ENSMUST00000193446	-0.527041	6.62012	12.578	0.000390323	0.00795921	5.92387	6.18889	6.11041	6.40095	5.35747	5.33507	5.51518	5.4795
Tuba4a	ENSMUST00000187103	-0.527747	3.95782	8.11896	0.00438046	0.0464125	3.50707	3.56693	3.58323	3.22981	2.77251	2.62936	2.75895	2.8027
Tmco1	ENSMUST00000195015	-0.527919	7.01814	12.5953	0.00038671	0.00790377	6.36081	6.59247	6.47162	6.79921	5.74179	5.79546	5.8865	5.85507
Kcnq2	ENSMUST00000049792	-0.527981	5.56889	8.20897	0.00416838	0.045183	5.43455	5.12351	4.84091	4.96021	4.20967	4.2314	4.22168	4.73776
Gfra4	ENSMUST00000136569	-0.529431	5.91804	13.0143	0.000309113	0.00656468	5.51412	5.35271	5.38048	5.58843	4.7521	4.62075	4.88372	4.59839
1500009C09Rik	ENSMUST00000136948	-0.530222	6.10902	13.7982	0.00020353	0.00464042	5.71932	5.49244	5.7105	5.67927	4.98677	4.69647	4.98825	4.95444
Sh3bgrl3	ENSMUST00000030651	-0.531402	6.41028	8.12404	0.00436822	0.0463524	5.66331	5.68385	6.05832	6.33262	5.40791	5.2314	5.32356	4.78994
Kcnq2	ENSMUST00000103048	-0.532387	5.5671	8.36854	0.00381772	0.0422527	5.43455	5.12351	4.84091	4.96021	4.20967	4.22004	4.22168	4.73243
Gm16286	ENSMUST00000127234	-0.533026	7.3505	9.13634	0.00250582	0.0317581	6.81953	6.8926	7.0233	6.84184	6.11536	6.41072	6.20843	5.75624
Gm16286	ENSMUST00000025463	-0.533403	7.37678	9.10831	0.00254451	0.0320918	6.85793	6.90562	7.06005	6.85873	6.13755	6.43672	6.24026	5.77965
Cd151	ENSMUST00000106000	-0.534496	6.24093	12.0215	0.000525914	0.00998954	5.6377	5.81584	5.97157	5.68924	5.13283	4.70872	5.10492	5.18043
Nsg1	ENSMUST00000201363	-0.53618	5.37468	10.0695	0.00150741	0.0217972	4.51646	4.96192	5.15531	4.95691	4.05166	4.09502	4.27776	4.23415
Egfl7	ENSMUST00000174211	-0.53725	4.18369	8.07623	0.00448495	0.0473419	3.62472	3.53855	3.63982	4.03091	2.98328	2.46586	3.22168	3.09589
Comt	ENSMUST00000115609	-0.538172	7.44964	11.7044	0.000623515	0.0113544	6.7869	6.85856	7.22683	7.0893	6.26832	6.16037	6.4659	6.06658
Gnas	ENSMUST00000130940	-0.53821	7.75655	9.49396	0.0020615	0.0275772	7.24262	7.00923	7.46076	7.48176	6.78662	6.46225	6.13909	6.73576
Mfsd6	ENSMUST00000156876	-0.538684	7.17864	12.1437	0.00049253	0.00949601	6.8081	6.60848	6.66805	6.82386	5.89669	5.58134	6.11325	6.25657
Zwint	ENSMUST00000020081	-0.539484	10.5193	11.3291	0.000763	0.0132614	9.6899	10.1048	10.1224	10.3102	9.20329	9.27201	9.5413	9.23144
Gm20659	ENSMUST00000176599	-0.541186	6.06291	11.3949	0.000736452	0.0129615	5.75151	5.65108	5.58163	5.42859	4.85902	4.49914	4.88927	5.12868
Fam92a	ENSMUST00000154416	-0.541528	3.83142	8.32752	0.00390489	0.0429203	3.03104	3.38761	3.49055	3.48004	2.6187	2.46586	2.72211	2.60714
Cd151	ENSMUST00000058746	-0.542156	6.1079	12.5538	0.000395411	0.00802657	5.52114	5.68169	5.83554	5.55611	5.00414	4.60773	4.93827	5.03016
Egfl7	ENSMUST00000102907	-0.543473	4.06179	8.41576	0.00371982	0.04165	3.55346	3.44989	3.57681	3.79275	2.72304	2.38679	3.15875	2.97488
Tmco1	ENSMUST00000097473	-0.544151	5.63982	12.5137	0.000403969	0.00810045	5.06025	5.23088	5.05716	5.38264	4.31914	4.35078	4.38769	4.63594
Tpi1	ENSMUST00000172132	-0.544198	11.1327	12.0407	0.000520501	0.00991339	10.5979	10.4077	10.7988	10.9123	10.1104	9.89101	9.9666	9.7062
Igfbp2	ENSMUST00000120564	-0.544327	3.96846	8.81431	0.00298877	0.0358868	3.32649	3.40867	3.74673	3.47082	2.78863	2.55897	2.85282	2.76147
Syt12	ENSMUST00000059295	-0.545673	4.03817	8.6945	0.00319171	0.0372868	3.56256	3.34454	3.76945	3.57774	2.68909	2.50383	2.91941	3.0708
Sh3glb2	ENSMUST00000151354	-0.545716	5.65569	11.655	0.0006403	0.0116002	5.3738	4.81978	5.36564	5.19385	4.45159	4.32451	4.49713	4.50157
Capza2	ENSMUST00000130606	-0.547077	6.19146	9.23011	0.00238067	0.0304972	5.26927	5.8719	5.7251	6.00719	4.7521	5.14092	5.07602	4.90561
Snrpn	ENSMUST00000098402	-0.547096	10.7448	10.5388	0.00116892	0.0180294	10.3083	10.1325	10.253	10.4957	9.81936	9.57648	9.49292	9.16754
Nefl	ENSMUST00000022639	-0.548329	11.2323	11.5276	0.000685694	0.0122496	10.9221	10.5674	10.7913	10.8555	9.74605	9.70783	10.311	10.2671
Calm2	ENSMUST00000150137	-0.549024	6.86401	12.4601	0.000415738	0.00832243	6.27205	6.41908	6.47508	6.49262	5.90411	5.47545	5.44533	5.74571
Capzb	ENSMUST00000138045	-0.550542	5.00495	9.30444	0.002286	0.0297462	4.62037	4.56224	4.44188	4.56912	4.14227	3.79163	3.53656	3.59546
Ube2e2	ENSMUST00000150727	-0.550772	5.70271	10.3567	0.00129005	0.0194351	5.04084	5.22496	5.11153	5.5863	4.4667	4.67999	4.37193	4.39104
Rhoq	ENSMUST00000024956	-0.55089	5.50834	8.40888	0.00373393	0.0416906	4.69262	4.99363	5.11153	5.36781	3.82816	4.3298	4.64549	4.24914
Limk1	ENSMUST00000134093	-0.551052	4.92289	10.1444	0.00144743	0.0211466	4.43455	4.61303	4.46642	4.33517	3.43633	3.57689	4.01895	3.71904
Egfl7	ENSMUST00000166920	-0.552314	4.0473	8.69792	0.00318573	0.0372495	3.5443	3.43969	3.55081	3.79275	2.72304	2.36633	3.13092	2.94757
Psmb5	ENSMUST00000022803	-0.552696	6.38689	9.75112	0.00179214	0.0248452	6.19512	5.78798	6.06062	5.63869	5.48165	4.87004	5.22608	5.06234
Pou6f2	ENSMUST00000139064	-0.552964	6.15309	8.76296	0.00307409	0.0364806	5.5443	5.51446	5.93436	5.79644	4.4717	4.58134	5.25215	5.29138
Scn3b	ENSMUST00000049941	-0.553269	4.92494	10.0787	0.00149997	0.0217341	4.49761	4.50471	4.25327	4.61587	3.35206	3.63792	4.00879	3.74041
Gsto1	ENSMUST00000026050	-0.553639	5.09596	9.61543	0.0019295	0.0262847	4.50234	4.38229	4.71489	4.93361	3.88923	3.41695	4.23045	3.88177
Comt	ENSMUST00000165430	-0.553936	7.23507	13.7479	0.000209054	0.00472061	6.70706	6.74412	6.923	6.77788	5.92795	6.04601	6.19393	5.89969
Scn3b	ENSMUST00000114956	-0.553988	4.93365	10.2551	0.0013631	0.0202499	4.50234	4.51446	4.25729	4.6325	3.38424	3.64643	4.00879	3.74041
Tuba1a	ENSMUST00000134214	-0.554163	5.26231	9.40513	0.00216379	0.0286662	4.64628	4.85089	4.99586	4.7168	4.36824	3.57689	3.91941	4.21137
Rab4a	ENSMUST00000212846	-0.555258	4.13765	8.59157	0.00337722	0.0387187	3.65907	3.69246	3.73524	3.60327	3.22751	2.89525	2.7345	2.72976
Rnf19b	ENSMUST00000168461	-0.555332	4.14542	8.86711	0.00290354	0.0352042	3.75747	3.33357	3.69426	3.90652	3.14227	2.62936	3.03406	2.82287
Trnp1	ENSMUST00000123169	-0.555715	7.27897	8.81195	0.00299264	0.0358868	7.21402	6.46756	6.80425	6.76096	6.42992	5.82201	5.86976	6.06552
Kcnq2	ENSMUST00000081528	-0.555865	5.47056	8.90626	0.00284195	0.0344871	5.36342	5.04161	4.75529	4.84006	4.12333	4.06993	4.13092	4.61873
Egfl7	ENSMUST00000139801	-0.556059	4.07315	8.80091	0.00301081	0.0359793	3.58059	3.46001	3.58323	3.81478	2.73972	2.38679	3.16791	2.96583
Cd151	ENSMUST00000177840	-0.556328	6.1312	13.2576	0.000271473	0.00584932	5.54659	5.70953	5.85824	5.59905	5.00068	4.59899	4.98567	5.05169
Reep1	ENSMUST00000121469	-0.557878	6.07434	8.74254	0.00310871	0.0367723	5.16854	5.81584	5.62432	5.8166	4.47669	4.70872	5.24784	4.8985
Cnih2	ENSMUST00000025805	-0.558711	5.54102	8.12071	0.00437625	0.0464027	5.17449	4.9512	4.99586	5.2407	4.53995	4.62506	4.02904	3.92441
Slc29a4	ENSMUST00000058418	-0.559595	5.84587	14.3936	0.000148306	0.00356566	5.52813	5.28883	5.30473	5.46851	4.76438	4.47545	4.58523	4.67254
Rbfox1	ENSMUST00000056416	-0.559946	6.98778	10.6677	0.00109023	0.0170833	6.91856	6.20854	6.4339	6.53525	5.69552	5.51317	5.81978	6.03016
Bok	ENSMUST00000027499	-0.563037	5.31022	11.2532	0.000794857	0.0136503	4.90073	4.73477	5.06407	4.7129	4.18552	4.18541	4.024	3.92441
Pde2a	ENSMUST00000163751	-0.563074	3.86008	7.95263	0.00480176	0.049888	3.67594	3.32251	3.1093	3.44281	2.4053	2.40697	2.90853	2.69734
Tango2	ENSMUST00000115628	-0.566238	7.14749	10.6883	0.00107815	0.0170201	6.7869	6.41779	6.82338	6.77788	6.22751	5.953	5.83855	5.60423
Slc35f1	ENSMUST00000105473	-0.566541	6.81074	11.1175	0.000855156	0.0145268	6.39051	6.30997	6.50416	6.26223	5.5111	5.06677	5.7345	5.94872
Ube2ql1	ENSMUST00000065118	-0.567766	6.54196	9.84245	0.0017053	0.0238522	6.30767	5.53136	6.07323	6.38141	5.31637	4.92004	5.48984	5.51093
Pcbd1	ENSMUST00000020298	-0.568062	6.39261	12.0118	0.000528643	0.0100144	5.91501	5.56224	6.01381	6.25822	5.39481	4.98188	5.21948	5.05809
Scn3b	ENSMUST00000171835	-0.568841	4.90884	10.6649	0.00109187	0.0170838	4.51177	4.48502	4.24518	4.59056	3.31914	3.62075	3.97266	3.72441
Sh3bgr	ENSMUST00000048770	-0.56948	5.70724	10.3452	0.00129815	0.0195109	5.27758	4.84704	5.57197	5.27818	4.4312	4.60773	4.57149	4.27866
Tmem151a	ENSMUST00000077066	-0.569547	7.16408	10.0883	0.00149217	0.0216657	7.06105	6.42556	6.55654	6.78812	6.16868	5.58134	6.18041	5.77189
Rnf19b	ENSMUST00000097874	-0.569957	4.11314	9.30449	0.00228593	0.0297462	3.72541	3.32251	3.64597	3.89278	3.10413	2.59459	2.98307	2.78223
Tango2	ENSMUST00000128580	-0.570713	7.10295	10.8903	0.000966701	0.0159672	6.76538	6.39026	6.75955	6.72167	6.19915	5.88809	5.77403	5.57181
Scn3b	ENSMUST00000176185	-0.571478	4.90779	10.76	0.00103715	0.0166712	4.49285	4.48997	4.24113	4.60748	3.3302	3.61208	3.97787	3.70823
Vax2	ENSMUST00000037807	-0.572504	5.85039	11.8948	0.00056291	0.0105084	5.52813	5.32251	5.31248	5.46619	4.87421	4.49914	4.76801	4.28594
Ube2e2	ENSMUST00000176555	-0.572729	5.2911	10.8727	0.000975941	0.0160496	4.67594	4.91485	4.67634	5.0893	4.05833	4.25385	3.85282	4.03233
Arpp19	ENSMUST00000166549	-0.577446	5.64625	11.9658	0.000541865	0.0102379	4.83464	5.11072	5.2613	5.54736	4.3024	4.37147	4.56804	4.40784
Ankrd29	ENSMUST00000137948	-0.577769	6.02435	13.9706	0.000185687	0.00428904	5.43703	5.41649	5.68384	5.78905	4.60512	4.57243	4.92753	5.03449
Msra	ENSMUST00000067927	-0.579311	5.83095	15.0688	0.000103661	0.00267454	5.51646	5.17051	5.43834	5.42859	4.72723	4.46586	4.53656	4.66138
Capns1	ENSMUST00000148973	-0.579669	6.58277	15.8001	7.03983e-05	0.00194429	6.22266	6.11072	6.22991	6.00719	5.40791	5.18541	5.34996	5.46673
Kcnip1	ENSMUST00000109340	-0.579747	6.73955	13.4145	0.000249687	0.00545029	6.00289	6.27312	6.3057	6.59162	5.34934	5.55219	5.62568	5.49687
Tpi1	ENSMUST00000154883	-0.580845	6.51864	9.91192	0.00164212	0.0231521	5.56029	5.95657	6.47422	6.19944	5.10413	5.16778	5.34189	5.51559
Nagpa	ENSMUST00000147567	-0.581072	3.72381	9.08456	0.00257776	0.0323378	3.3582	3.17051	3.20408	3.33517	2.12967	2.30313	2.77102	2.58369
Capns1	ENSMUST00000129761	-0.581202	6.6312	16.299	5.40938e-05	0.0015644	6.24968	6.14249	6.24113	6.14687	5.51352	5.13791	5.48068	5.4603
L1cam	ENSMUST00000102871	-0.581211	5.74463	8.76182	0.00307602	0.0364806	5.59397	4.93314	5.21447	5.41904	4.93702	3.93053	4.46405	4.57479
Elmo1	ENSMUST00000072519	-0.583454	6.25727	10.9704	0.000925778	0.0154621	5.50471	5.65329	6.06407	6.004	5.22751	4.92354	5.19952	4.68637
Deptor	ENSMUST00000096433	-0.58408	4.97558	11.9462	0.000547601	0.0102871	4.43455	4.24266	4.66427	4.75527	3.67182	3.74484	3.57149	3.92907
Gabbr2	ENSMUST00000107749	-0.584839	6.21823	11.7986	0.000592743	0.0109638	5.5188	5.93677	5.72365	5.91843	4.56824	4.93748	5.17928	5.17847
1700011I03Rik	ENSMUST00000079738	-0.587977	3.76866	8.04585	0.00456081	0.0478563	3.01786	3.67518	3.20408	3.27288	2.58218	2.42687	2.40329	2.63023
Smyd2	ENSMUST00000144452	-0.58825	4.55474	11.4506	0.000714728	0.012704	4.03104	4.23678	4.10037	4.06194	3.15476	3.33507	3.53656	3.17651
Tuba1a	ENSMUST00000136329	-0.589126	6.82462	13.9171	0.000191057	0.00439111	6.36472	6.40474	6.50416	6.28345	5.87798	5.34033	5.47146	5.62736
Epdr1	ENSMUST00000002885	-0.5898	6.43133	15.3002	9.17047e-05	0.00241912	5.85516	6.10104	6.10372	5.91164	5.07814	5.09502	5.39551	5.19984
Pde2a	ENSMUST00000209537	-0.590697	3.83572	8.5233	0.00350628	0.0399388	3.66753	3.32251	3.05485	3.44281	2.38424	2.40697	2.87536	2.59546
Pde2a	ENSMUST00000084894	-0.590745	3.84024	8.58709	0.00338554	0.0387197	3.66753	3.33357	3.06407	3.44281	2.38424	2.42687	2.87536	2.59546
Pde2a	ENSMUST00000210364	-0.59103	3.84193	8.64247	0.00328416	0.0380224	3.66753	3.33357	3.07323	3.44281	2.38424	2.40697	2.87536	2.61873
Rtca	ENSMUST00000140677	-0.592129	4.23878	9.62704	0.00191733	0.0261696	3.58059	4.0075	3.88319	3.64485	2.85137	2.92354	3.26501	2.87212
Stmn1	ENSMUST00000105867	-0.592642	4.47524	10.9311	0.000945631	0.0156824	4.2831	3.84704	4.05022	3.90652	3.43633	3.11969	3.12152	3.21519
Gnas	ENSMUST00000148640	-0.594887	6.34204	10.0753	0.00150267	0.021751	5.7985	5.65549	6.14775	6.00719	5.40791	5.02168	4.57838	5.26766
Tanc1	ENSMUST00000139863	-0.596215	4.43469	8.3056	0.0039523	0.0433066	4.2886	3.76775	4.04558	3.80747	2.73972	2.96496	3.23917	3.63023
Capns1	ENSMUST00000141851	-0.596575	5.39409	12.4459	0.000418901	0.00835278	4.87903	5.02466	5.03624	4.88932	4.3357	3.62075	4.22168	4.33945
Kcnip1	ENSMUST00000101368	-0.596618	6.66459	14.3637	0.000150682	0.00359755	5.93618	6.21752	6.24113	6.50735	5.26544	5.45379	5.55936	5.40449
Fam103a1	ENSMUST00000118190	-0.597012	5.70834	16.4215	5.07073e-05	0.00149714	5.11386	5.25143	5.35441	5.37524	4.40006	4.45136	4.55063	4.45708
Gm13509	ENSMUST00000119733	-0.598601	3.76986	9.58336	0.00196349	0.0265938	3.27205	3.23088	3.35441	3.41424	2.72304	2.40697	2.67149	2.19211
Clic1	ENSMUST00000007257	-0.600888	5.65858	13.8412	0.000198928	0.00455019	5.23836	4.99711	5.40063	5.25151	4.69338	4.15591	4.44909	4.31828
Rgs7	ENSMUST00000027812	-0.600921	3.86183	8.19715	0.00419563	0.0453391	3.22696	3.44989	3.44188	3.52527	2.07814	2.62936	3.024	2.49844
Fstl1	ENSMUST00000123077	-0.60159	5.10162	8.71048	0.00316386	0.0371705	5.06346	4.21303	4.44188	4.82566	4.22159	3.62075	3.65203	3.84771
Prkra	ENSMUST00000002808	-0.605099	4.75592	10.1516	0.00144178	0.0211269	4.00457	4.23088	4.44893	4.55174	3.0247	3.43672	3.81833	3.61295
Gfra4	ENSMUST00000110240	-0.606702	5.62488	16.254	5.53932e-05	0.00159219	5.26927	5.03824	5.08233	5.38264	4.44652	4.28144	4.47516	4.2968
Kcnip1	ENSMUST00000065970	-0.608206	6.64382	14.9109	0.00011271	0.002854	5.91501	6.20101	6.22991	6.49034	5.25678	5.43917	5.51339	5.36375
Emc10	ENSMUST00000118808	-0.610286	7.60285	11.2809	0.000783092	0.0135273	7.4785	6.7379	7.10986	7.31535	6.66528	6.23986	6.34896	6.11136
Degs1	ENSMUST00000035295	-0.610929	6.33216	10.7562	0.00103933	0.0166809	5.27482	5.9761	5.95557	6.27156	4.9334	5.02168	5.26714	5.09589
Mfsd6	ENSMUST00000147758	-0.615292	6.51871	15.9422	6.53078e-05	0.00183238	6.06025	5.9476	6.1248	6.25285	5.24222	4.84067	5.41103	5.52177
Nagpa	ENSMUST00000023911	-0.61565	3.72442	10.1486	0.0014441	0.0211269	3.36862	3.17051	3.22066	3.36533	2.12967	2.21432	2.74678	2.60714
Arpp19	ENSMUST00000170310	-0.615853	4.47787	12.101	0.00050396	0.00967671	3.77324	3.87757	4.15316	4.31985	3.37359	3.0444	3.28198	3.15279
Arpp19	ENSMUST00000007800	-0.615878	6.18427	13.7891	0.000204519	0.00465148	5.3738	5.68385	5.87405	6.04806	4.7521	4.96496	5.08088	4.90798
Dbndd1	ENSMUST00000177240	-0.618082	5.04224	10.7451	0.00104558	0.0167391	4.82711	4.30014	4.55735	4.73231	3.77251	3.96496	3.93559	3.37405
Slmo2	ENSMUST00000117442	-0.619196	3.91616	8.46182	0.00362678	0.0408824	3.38923	3.27742	3.34688	3.84363	2.9692	2.66331	2.64549	2.2228
Lrfn5	ENSMUST00000119481	-0.619522	5.68469	8.47976	0.0035912	0.0405785	4.76931	5.33081	5.23093	5.60959	3.84367	4.63792	4.7345	4.32183
Itm2a	ENSMUST00000033591	-0.619533	4.47051	12.0625	0.000514469	0.00982503	3.91501	4.01439	4.02684	4.19665	2.92613	2.96496	3.27352	3.55984
Diablo	ENSMUST00000200247	-0.619638	4.93605	9.86225	0.00168704	0.0236437	4.41458	4.21901	4.59282	4.76662	3.98328	3.59459	3.84713	3.15279
Htr1b	ENSMUST00000183482	-0.619722	6.25956	8.2286	0.00412353	0.0448347	5.47609	5.81781	5.72655	6.24881	4.28546	4.81824	5.237	5.44736
Orai3	ENSMUST00000061587	-0.620072	5.45231	14.3595	0.000151017	0.00359755	5.10455	4.8393	5.09138	5.065	4.22751	4.27596	4.32766	3.90561
Rasgrp2	ENSMUST00000139522	-0.620868	3.65113	9.92633	0.00162931	0.0229945	3.27205	3.00058	3.14449	3.39487	2.70617	2.16778	2.2904	2.2968
Orai3	ENSMUST00000121504	-0.621834	5.45337	14.4746	0.000142065	0.00344494	5.10455	4.84704	5.09138	5.065	4.22751	4.27596	4.32766	3.90561
Tango2	ENSMUST00000145758	-0.622059	4.72017	10.667	0.00109063	0.0170833	4.40955	4.15189	4.43834	4.12793	3.74799	3.52244	3.10254	3.37405
Zwint	ENSMUST00000105431	-0.622424	7.96907	15.1458	9.95183e-05	0.00259612	7.17077	7.57336	7.62743	7.78301	6.73661	6.7148	6.80591	6.59473
Uchl1	ENSMUST00000031131	-0.623587	10.1372	17.7513	2.51742e-05	0.000866544	9.69973	9.40638	9.8255	9.92857	8.84078	8.69929	9.0748	8.91666
L1cam	ENSMUST00000114430	-0.623753	5.85539	10.7547	0.00104012	0.0166809	5.68639	5.11072	5.29693	5.59056	5.00068	4.0444	4.53302	4.68362
Ankrd29	ENSMUST00000118525	-0.624662	6.47526	18.3753	1.81398e-05	0.000672568	5.9776	5.83347	6.16177	6.23799	5.11376	5.08567	5.32561	5.3412
Myl6b	ENSMUST00000026428	-0.626108	4.33409	9.77249	0.00177142	0.0246549	3.99787	3.70953	3.8193	4.06806	3.19159	3.31386	3.03406	2.61873
Tpi1	ENSMUST00000149610	-0.626676	8.40037	17.0925	3.56025e-05	0.00113561	7.83746	7.88933	8.11901	8.08629	7.38623	7.01922	7.02715	7.11749
Pdgfa	ENSMUST00000076095	-0.627726	4.22182	11.6717	0.000634573	0.0115112	3.69262	3.80794	3.89873	3.74001	3.15476	3.0184	2.80665	2.7925
Pdk1	ENSMUST00000006669	-0.629201	5.47857	10.5435	0.00116598	0.0180038	4.8863	4.88886	4.66123	5.63663	4.16714	4.17368	4.35599	4.15677
Pdgfa	ENSMUST00000110896	-0.631988	3.59988	8.16253	0.00427647	0.0459444	3.12004	3.20703	3.32404	2.94031	2.67182	2.40697	1.9516	2.1448
Hpca	ENSMUST00000116444	-0.632936	7.70446	18.1019	2.09397e-05	0.000748158	7.31375	7.10185	7.32452	7.42143	6.61758	6.18978	6.5963	6.34992
Tsen15	ENSMUST00000161717	-0.633243	2.80618	8.98446	0.00272285	0.0335905	2.3582	2.40867	2.24518	2.37524	1.5447	1.4465	1.41872	1.58369
Calb1	ENSMUST00000029876	-0.633416	8.02963	8.54926	0.00345662	0.0394049	7.56369	7.20703	7.91252	7.7168	5.9745	6.82107	6.87116	7.17357
Rasgrp2	ENSMUST00000138555	-0.63437	3.06717	9.06598	0.00260408	0.0325264	2.51646	2.70953	2.74673	2.45221	1.88174	1.48497	1.74678	1.91974
Tmco1	ENSMUST00000193101	-0.634629	4.54078	12.4332	0.000421763	0.0083954	3.84959	4.28883	4.19152	4.08629	3.49645	2.95129	3.29876	3.28957
Ebf1	ENSMUST00000081265	-0.634771	6.68345	10.7067	0.00106748	0.0169539	6.37121	6.20854	6.31152	6.17694	4.86283	5.06041	5.89204	5.66697
1500004A13Rik	ENSMUST00000183966	-0.634978	4.94904	10.699	0.00107191	0.0169596	4.06346	4.66647	4.65515	4.63663	3.78059	3.7762	3.783	3.31828
Rbpms	ENSMUST00000053251	-0.635337	7.29993	9.92817	0.00162768	0.0229945	6.60943	6.67844	6.72583	7.41784	5.57057	5.99193	6.43588	6.03989
Hpca	ENSMUST00000030572	-0.63558	7.6945	18.2912	1.8958e-05	0.000693145	7.30496	7.09212	7.31683	7.41183	6.60284	6.18395	6.58523	6.33594
Tgfb1i1	ENSMUST00000164710	-0.636254	4.01647	8.49271	0.00356572	0.0403553	3.30496	3.47007	3.33169	4.11023	2.9692	2.74484	2.7345	2.4603
4930452B06Rik	ENSMUST00000102996	-0.636838	3.19803	8.12841	0.0043577	0.0463135	2.53508	2.70953	2.78068	2.9536	1.42606	2.0444	1.74678	2.2228
Rasgrp2	ENSMUST00000113469	-0.637028	3.39365	9.30205	0.00228898	0.0297462	3.03104	2.72641	3.01738	3.0056	2.50623	1.8809	1.9516	2.0105
Igf1	ENSMUST00000121161	-0.637104	3.10821	9.02163	0.00266803	0.0330298	2.58953	2.54807	2.52434	2.9536	1.75621	1.59459	1.69702	2.11238
Slc35f4	ENSMUST00000074368	-0.638355	4.1403	12.3326	0.000445118	0.00875414	3.66753	3.70102	3.58963	3.88586	2.82034	2.59459	3.18606	2.78223
Zwint	ENSMUST00000160337	-0.638929	7.91181	16.2856	5.44764e-05	0.00157224	7.12466	7.51628	7.58483	7.727	6.69124	6.59019	6.76046	6.54473
Nsg1	ENSMUST00000201415	-0.639197	6.67329	18.3298	1.85777e-05	0.000684561	6.01952	6.25143	6.43123	6.3147	5.33295	5.37915	5.50257	5.4145
Lrrc4c	ENSMUST00000162807	-0.639315	4.82074	9.16212	0.00247076	0.031471	4.17449	4.88511	4.24113	4.13379	3.5256	3.15591	3.84141	3.60714
Stmn1	ENSMUST00000127279	-0.639449	2.8514	8.63764	0.00329288	0.0380609	2.642	2.15812	2.38416	2.35534	1.68909	1.4465	1.44909	1.58369
Mtx2	ENSMUST00000129284	-0.640248	3.20018	8.94898	0.00277624	0.0339819	2.45913	3.00058	2.81384	2.67727	1.88174	1.93748	1.86413	1.91974
Irx6	ENSMUST00000167261	-0.640903	6.51699	13.3393	0.000259894	0.00563424	6.39051	5.794	5.88839	6.2795	5.38689	4.76842	5.43399	5.35339
Adam23	ENSMUST00000114103	-0.641357	3.81123	11.5642	0.000672323	0.0120873	3.34771	3.14563	3.63982	3.32497	2.50623	2.42687	2.55063	2.60714
Mpc1	ENSMUST00000142594	-0.641397	3.61282	9.51842	0.0020342	0.0273524	3.34771	3.21901	2.96912	3.1512	2.4053	2.46586	1.97266	2.39442
Fstl1	ENSMUST00000114763	-0.641402	6.96428	17.6353	2.67569e-05	0.00091344	6.80042	6.29308	6.45069	6.6325	5.76234	5.50383	5.74218	5.78223
Ebf1	ENSMUST00000109268	-0.642443	5.61294	8.77032	0.00306171	0.036372	5.56483	5.05837	5.22272	4.83647	3.92613	3.84437	4.82413	4.57479
Dbndd1	ENSMUST00000176155	-0.642544	5.27372	12.523	0.000401964	0.00810045	5.01455	4.53376	4.84894	4.99599	3.89669	4.21432	4.14026	3.67532
Rbpms	ENSMUST00000191473	-0.64425	7.29902	10.0207	0.00154793	0.0221993	6.57947	6.67952	6.74243	7.43157	5.55181	5.99693	6.41488	6.04955
Cacng5	ENSMUST00000106742	-0.644484	5.0457	15.124	0.000100675	0.00261663	4.89714	4.31695	4.56711	4.68527	3.73141	3.62936	3.84713	3.86727
Rbpms	ENSMUST00000033994	-0.645142	7.07118	9.45932	0.00210079	0.0279439	6.3305	6.48005	6.51007	7.20014	5.22455	5.8088	6.17247	5.8624
Irx6	ENSMUST00000034185	-0.646427	6.62092	13.7732	0.00020626	0.00467246	6.49642	5.91485	6.01262	6.36034	5.45159	4.8664	5.56631	5.4603
Cacng5	ENSMUST00000039071	-0.647552	5.03329	14.9835	0.000108454	0.00276784	4.88267	4.26593	4.57681	4.68924	3.71463	3.64643	3.80077	3.85752
Gng4	ENSMUST00000021734	-0.6482	5.69749	9.986	0.00157735	0.0224181	4.97078	5.13619	5.28712	5.67727	3.95499	4.59459	4.8125	4.16074
Capn2	ENSMUST00000068505	-0.649672	4.43633	8.14093	0.00432772	0.0462355	3.99787	3.78396	4.27328	3.96021	2.4866	2.67999	3.55762	3.56584
Sh3glb2	ENSMUST00000142689	-0.649865	3.5111	9.49079	0.00206506	0.0275987	2.96392	2.97257	3.33169	2.97983	2.22751	2.42687	1.93022	2.2228
Ywhah	ENSMUST00000138261	-0.652034	4.55841	10.8191	0.00100459	0.0163338	3.67594	4.30577	4.22478	4.26757	3.01102	3.25941	3.13092	3.61295
Ap1s1	ENSMUST00000144303	-0.65236	3.19044	8.40618	0.00373947	0.0417195	2.65907	2.60392	3.09138	2.54297	1.50623	1.99193	2.03406	1.91974
Lsamp	ENSMUST00000187695	-0.652954	4.94425	8.74118	0.00311104	0.0367723	4.70911	4.51931	4.6118	4.21884	3.49645	2.89525	3.77702	4.21519
Ephx4	ENSMUST00000049146	-0.654032	3.89639	9.31892	0.00226799	0.0295824	3.4785	3.63106	3.33169	3.42382	1.94063	2.79163	2.69702	2.7925
Nsg1	ENSMUST00000202129	-0.655333	5.52672	18.7963	1.45447e-05	0.000565116	4.94316	5.14877	5.22888	5.13086	4.17942	4.08253	4.31946	4.39778
Gfra4	ENSMUST00000156509	-0.656233	5.56779	19.2426	1.15117e-05	0.000454331	5.21546	5.02466	5.09363	5.29394	4.41572	4.19704	4.33581	4.19984
Rtn1	ENSMUST00000078505	-0.656463	8.94233	19.7655	8.75504e-06	0.000362346	8.45822	8.46065	8.40857	8.81158	7.78963	7.57801	7.57322	7.72575
Emc10	ENSMUST00000118515	-0.657015	7.43192	11.7602	0.000605093	0.0111194	7.35755	6.56927	6.94625	7.14542	6.51595	6.07625	6.08693	5.86118
Pou4f2	ENSMUST00000034115	-0.657666	6.049	10.1994	0.00140483	0.0206799	5.1445	5.55281	5.78626	5.97821	4.17329	4.61642	5.07602	5.05596
Hpca	ENSMUST00000164649	-0.65851	7.57388	19.4961	1.00803e-05	0.000406468	7.21618	6.99798	7.20304	7.2629	6.49399	6.03632	6.42923	6.20658
Hpca	ENSMUST00000095807	-0.659888	7.57459	19.5633	9.73192e-06	0.000393543	7.21618	6.99972	7.20304	7.26624	6.49645	6.03794	6.42637	6.20466
Rtn1	ENSMUST00000021497	-0.659995	9.29287	18.5499	1.65513e-05	0.000622901	8.79754	8.74257	8.7503	9.23918	8.17483	7.9006	7.9592	8.025
Rasgrp2	ENSMUST00000150713	-0.662746	3.04004	9.05476	0.00262012	0.0325795	2.74153	2.23088	2.55081	2.81478	2.0247	1.55897	1.53656	1.74041
Tgfb1i1	ENSMUST00000070656	-0.66485	4.00535	9.51769	0.002035	0.0273524	3.32649	3.46001	3.33931	4.09831	2.92613	2.7289	2.68431	2.4603
Mpc1	ENSMUST00000130559	-0.665696	3.42986	8.50232	0.00354694	0.040237	3.1445	3.14563	2.73524	2.94031	2.27406	2.25941	1.59205	2.25286
Tpm3	ENSMUST00000119158	-0.665776	4.4403	15.0739	0.000103384	0.00267226	4.13842	3.85473	4.13139	3.96021	2.98328	2.96496	3.34795	3.25286
S100a10	ENSMUST00000045756	-0.666222	7.22734	18.3735	1.81569e-05	0.000672568	6.8081	6.49859	6.88774	7.07872	6.05666	5.62936	6.04901	6.03341
Gm44509	ENSMUST00000205400	-0.666935	4.86394	13.4389	0.000246454	0.00540933	4.23836	4.37161	4.55409	4.6325	3.25097	3.24827	3.71588	3.95673
Vsnl1	ENSMUST00000072299	-0.670521	8.43975	10.3563	0.00129035	0.0194351	7.51646	7.86191	7.92901	8.65659	6.7715	7.19197	7.32356	7.28458
Msra	ENSMUST00000210428	-0.670522	5.53802	17.3701	3.07622e-05	0.00101649	5.32649	4.86239	5.17246	5.14252	4.41572	4.14993	4.09295	4.32183
Ywhah	ENSMUST00000136667	-0.67111	4.66834	12.1884	0.000480889	0.00929696	3.80427	4.43457	4.3355	4.37524	3.19159	3.34557	3.22168	3.67532
Sigmar1	ENSMUST00000148223	-0.671505	4.14589	12.9926	0.000312726	0.00661694	3.74952	3.63106	3.57035	3.9536	3.16714	2.62936	2.81833	2.72976
Gm20488	ENSMUST00000201641	-0.671661	3.49429	8.05718	0.00453237	0.0476642	2.95012	3.05503	3.01738	3.2407	1.5447	1.99193	2.79487	2.09589
Fam19a2	ENSMUST00000050756	-0.671901	3.84522	10.5728	0.00114765	0.0177987	3.36862	3.48997	3.40608	3.43335	1.94063	2.69647	2.80665	2.54777
Rtn1	ENSMUST00000137990	-0.672174	8.6744	16.5412	4.76034e-05	0.00143247	8.2458	8.04077	8.14368	8.63586	7.66583	7.28893	7.28672	7.28231
Cyb5r3	ENSMUST00000018186	-0.672889	5.17942	11.8695	0.000570613	0.0105961	4.62906	4.54332	5.0846	4.78161	4.09768	3.45621	3.59205	4.26766
Pdgfa	ENSMUST00000110897	-0.675893	3.76197	11.2699	0.000787751	0.0135911	3.32649	3.43969	3.44188	3.11616	2.70617	2.4465	2.23917	2.39442
Lhfpl5	ENSMUST00000080780	-0.677052	4.80987	12.3061	0.000451484	0.00886201	4.5443	3.9222	4.33931	4.7168	3.80457	3.47545	3.34795	3.38087
Ifi27	ENSMUST00000079294	-0.67792	4.39965	8.68225	0.00321324	0.0374055	3.99114	3.39818	4.35817	4.05578	3.60056	2.59459	3.09295	2.94757
Htr1d	ENSMUST00000121571	-0.678642	4.91011	14.0414	0.000178827	0.00416206	4.57161	4.32805	4.65819	4.43808	3.77251	3.32451	3.94628	3.32537
Htr1d	ENSMUST00000117699	-0.679308	4.90669	14.1155	0.000171919	0.00401704	4.57161	4.32251	4.65515	4.43335	3.76438	3.32451	3.94095	3.32537
Tgfb1i1	ENSMUST00000168825	-0.679978	3.86487	10.193	0.00140976	0.0207034	3.18042	3.36623	3.23706	3.91334	2.77251	2.57689	2.52234	2.32537
Tanc1	ENSMUST00000147650	-0.680253	4.25211	10.8687	0.00097801	0.0160496	4.12619	3.54807	3.92932	3.69321	2.60056	2.69647	2.97266	3.38087
Ica1	ENSMUST00000115518	-0.681481	2.9111	9.71198	0.00183071	0.0252559	2.18042	2.32251	2.62743	2.69321	1.38424	1.55897	1.77102	1.55984
Slc35f4	ENSMUST00000138884	-0.683615	4.02349	13.7749	0.000206071	0.00467246	3.60723	3.59476	3.43479	3.80013	2.63663	2.46586	3.01388	2.68637
Lgals1	ENSMUST00000089377	-0.685668	6.75519	15.7874	7.08721e-05	0.00194925	6.08731	6.06998	6.58563	6.6294	5.39217	5.48971	5.67952	5.24727
Uchl1	ENSMUST00000176015	-0.685869	9.65365	22.7942	1.80305e-06	9.38983e-05	9.40323	9.0021	9.27141	9.35534	8.41669	8.16297	8.42184	8.44818
Cox4i2	ENSMUST00000010020	-0.685909	3.96024	9.97302	0.00158851	0.022554	3.65056	3.24266	3.4205	3.82928	2.15476	3.00523	2.67149	2.60714
Camk1	ENSMUST00000156512	-0.689496	3.49437	10.7936	0.00101852	0.016429	3.05703	3.21901	2.88839	3.11616	2.42606	2.25941	2.05396	1.91974
Pdgfa	ENSMUST00000046901	-0.692731	3.98192	11.3946	0.000736561	0.0129615	3.5443	3.62207	3.70609	3.37524	2.94063	2.79163	2.35599	2.51093
Tgfb1i1	ENSMUST00000166755	-0.694419	3.88445	9.93631	0.0016205	0.0229389	3.20387	3.34454	3.25327	3.97983	2.86663	2.52244	2.53656	2.2968
Rtn1	ENSMUST00000150156	-0.694556	8.87089	21.9237	2.83703e-06	0.00013919	8.39815	8.40146	8.35347	8.75812	7.70564	7.46406	7.47516	7.64092
Arpp21	ENSMUST00000162097	-0.694791	3.73278	10.1954	0.00140789	0.0206975	3.15657	3.1075	3.33169	3.63663	2.12967	2.64643	2.05396	2.67532
Ifi27	ENSMUST00000066701	-0.695456	4.28009	8.77461	0.00305453	0.0363559	3.87173	3.31137	4.27328	3.88586	3.45665	2.38679	3.03406	2.81282
Nrg1	ENSMUST00000207584	-0.696512	3.18527	8.12699	0.00436112	0.0463135	2.58953	2.87	2.84627	2.70898	1.10413	2.25941	1.93022	1.84277
Arpp21	ENSMUST00000035085	-0.696609	3.78379	9.24347	0.00236337	0.0304327	3.16854	3.17051	3.36936	3.72458	2.10413	2.79163	2.05396	2.70823
Tgfb1i1	ENSMUST00000167965	-0.69731	3.94391	10.4062	0.00125596	0.01908	3.27205	3.41908	3.30083	4.03717	2.86663	2.62936	2.59205	2.38087
Grem2	ENSMUST00000055294	-0.698123	3.42965	10.9374	0.000942448	0.015648	2.60723	3.04161	3.2693	3.03091	2.27406	1.99193	2.03406	2.09589
Prph	ENSMUST00000024249	-0.700296	7.8585	14.1431	0.00016942	0.00397235	7.89804	7.23752	7.4577	7.16984	6.67616	6.29368	6.81469	6.407
Gm2115	ENSMUST00000180387	-0.700501	4.48249	12.8865	0.000330968	0.00691446	3.82711	4.15189	4.24518	4.06194	2.75621	3.33507	3.42637	3.04527
Prph	ENSMUST00000047104	-0.700587	7.86658	13.998	0.000183003	0.00423397	7.91146	7.24266	7.46119	7.17836	6.69552	6.29639	6.82051	6.40867
Esyt1	ENSMUST00000026427	-0.702537	4.25993	12.8031	0.000346054	0.00717159	3.77324	3.99363	4.07323	3.4983	2.85137	2.74484	3.21286	2.91974
Irx2	ENSMUST00000074372	-0.708358	4.76645	12.9266	0.000323949	0.00680342	4.77715	3.9222	4.19152	4.47544	3.42606	3.15591	3.43399	3.7351
Fkbp1b	ENSMUST00000020964	-0.71087	6.55856	18.5985	1.61349e-05	0.000610487	6.05219	5.96903	6.13249	6.50509	5.44398	5.16186	5.36994	4.97713
Tgfb1i1	ENSMUST00000163553	-0.711024	3.90529	10.7909	0.00102	0.016429	3.22696	3.37696	3.30083	3.99277	2.83594	2.57689	2.53656	2.32537
Snca	ENSMUST00000114268	-0.711367	7.09506	17.4512	2.94779e-05	0.000983502	6.63662	6.39422	6.58403	7.15337	5.80853	5.57466	6.03906	5.70007
Igf1	ENSMUST00000121952	-0.712515	3.01714	11.4204	0.000726427	0.0128795	2.62472	2.52896	2.53764	2.69321	1.50623	1.36633	1.67149	2.0105
Tgfb1i1	ENSMUST00000205654	-0.713415	3.90673	10.9082	0.000957419	0.0158592	3.23836	3.37696	3.30083	3.99277	2.83594	2.57689	2.53656	2.32537
Sparcl1	ENSMUST00000199947	-0.713506	4.14744	10.2501	0.00136677	0.0202832	3.32649	3.88511	4.11818	3.4983	2.42606	2.71278	3.14953	2.89135
Tgfb1i1	ENSMUST00000206691	-0.715183	3.90781	10.9902	0.000915963	0.0153527	3.23836	3.37696	3.30861	3.99277	2.83594	2.57689	2.53656	2.32537
Tgfb1i1	ENSMUST00000171888	-0.7153	3.9079	10.961	0.000930493	0.0155042	3.22696	3.38761	3.30861	3.99277	2.83594	2.57689	2.53656	2.32537
Ube2e2	ENSMUST00000175643	-0.71886	3.2949	8.2025	0.00418328	0.0453083	2.70911	2.75958	2.82473	3.19665	2.15476	2.30313	1.22168	1.90088
Rbfox1	ENSMUST00000115841	-0.71954	4.80358	16.5214	4.8105e-05	0.00144448	4.58953	4.48502	4.3202	4.22434	3.308	3.38679	3.40329	3.77189
Scoc	ENSMUST00000212031	-0.720594	2.95121	11.1171	0.000855366	0.0145268	2.29407	2.48997	2.4837	2.81478	1.65433	1.19124	1.69702	1.76147
Rasgrp2	ENSMUST00000146831	-0.721096	2.90448	10.7092	0.00106603	0.0169539	2.39942	2.54807	2.63982	2.29394	1.68909	1.14393	1.53656	1.74041
Rasgrp2	ENSMUST00000113472	-0.72612	3.96875	15.955	6.48652e-05	0.00182359	3.65907	3.31137	3.58963	3.70112	2.80457	2.4465	2.56457	2.69734
Mpst	ENSMUST00000043865	-0.726684	2.73861	8.32775	0.00390441	0.0429203	2.37896	2.20703	2.58963	1.96678	0.997217	0.937482	1.50799	1.8027
Arpp21	ENSMUST00000164754	-0.727093	3.71099	10.5669	0.00115133	0.0178361	3.13232	3.1075	3.28515	3.66115	2.05166	2.62936	1.99342	2.64163
Chst8	ENSMUST00000078686	-0.728328	4.62615	17.1212	3.50685e-05	0.00112738	4.39942	4.16433	3.94438	4.40942	3.12967	3.31386	3.26501	3.44736
Pfn2	ENSMUST00000122210	-0.728766	3.11079	10.2447	0.00137077	0.020321	2.3582	2.70953	3.03624	2.56046	1.65433	1.85175	1.61902	1.8624
Zwint	ENSMUST00000159549	-0.730963	6.65561	20.3486	6.45409e-06	0.00028552	5.89893	6.45496	6.23604	6.45805	5.37092	5.29503	5.27987	5.38596
Sh3glb2	ENSMUST00000128387	-0.730965	3.49124	12.9369	0.000322163	0.00678611	3.26091	2.77588	3.13577	3.13962	1.88174	1.8809	2.35599	2.35339
Igf1	ENSMUST00000122100	-0.731648	2.79121	10.7097	0.00106578	0.0169539	2.3582	2.48997	2.21239	2.41424	1.34117	1.23704	1.25645	1.76147
Mpst	ENSMUST00000169133	-0.732007	2.7418	8.43906	0.00367247	0.0413314	2.39942	2.20703	2.58963	1.96678	0.997217	0.937482	1.50799	1.8027
Tgfb1i1	ENSMUST00000165667	-0.732088	3.81113	11.412	0.000729729	0.0129218	3.10766	3.35543	3.17884	3.89966	2.68909	2.46586	2.40329	2.2968
Snca	ENSMUST00000163779	-0.732346	6.91296	19.4404	1.03788e-05	0.000416125	6.51646	6.22347	6.41241	6.93277	5.59598	5.3377	5.84997	5.55532
Chst8	ENSMUST00000154629	-0.732621	4.51409	16.2361	5.59177e-05	0.001604	4.32114	4.04161	3.75814	4.33008	3.06496	3.10741	3.20398	3.32537
Nudt16	ENSMUST00000186933	-0.733643	4.67251	12.2289	0.000470553	0.00914727	4.05703	4.30577	4.23706	4.51634	3.44652	3.60336	3.41872	2.72976
C3	ENSMUST00000024988	-0.734486	2.84311	8.93684	0.00279475	0.0340799	2.27205	2.25434	2.21239	2.87192	1.4667	1.79163	1.38769	1.20754
Capza2	ENSMUST00000152005	-0.734779	3.33272	9.64606	0.00189758	0.0259502	2.24968	3.19496	3.04558	3.03091	2.0247	2.0444	1.84141	1.9928
Galnt9	ENSMUST00000040001	-0.736	3.88472	8.16202	0.00427768	0.0459444	3.85701	2.792	3.66427	3.44281	3.12967	2.09502	2.43399	2.31116
Tmem255b	ENSMUST00000167505	-0.736256	4.69483	14.8965	0.000113572	0.00286222	4.50707	3.75958	4.28515	4.57774	3.55416	3.28144	3.33174	3.26028
Orai3	ENSMUST00000118865	-0.737419	2.70333	8.18957	0.00421319	0.045494	2.10766	1.944	2.62743	2.3147	1.10413	0.880899	1.8865	1.20754
Rcan2	ENSMUST00000177857	-0.737599	3.70314	12.7451	0.000356939	0.00736473	3.22696	3.15812	3.60234	3.1627	2.20367	2.50383	2.50799	2.16074
Nudt16	ENSMUST00000035179	-0.738253	5.07219	16.6057	4.60136e-05	0.00139056	4.56709	4.63106	4.61807	4.93025	3.70617	3.88809	3.94095	3.33945
Pde2a	ENSMUST00000211368	-0.742948	2.75067	9.25647	0.00234665	0.0302507	2.10766	2.34454	2.33931	2.50735	0.689094	1.28144	1.84141	1.40784
Chst8	ENSMUST00000205259	-0.74321	4.53074	16.9527	3.83231e-05	0.00119658	4.33714	4.04161	3.79736	4.36034	3.07814	3.11969	3.21286	3.33243
Rbpms	ENSMUST00000182987	-0.743229	5.89618	14.3577	0.000151162	0.00359755	5.35034	5.26015	5.38416	6.0008	4.19159	4.39691	5.02904	4.52023
Matk	ENSMUST00000148735	-0.743284	3.36173	10.019	0.00154937	0.0221993	3.20387	3.1075	2.58963	2.87192	2.42606	1.48497	1.97266	2.0105
Sox4	ENSMUST00000067230	-0.743287	3.97523	10.9668	0.000927611	0.0154744	3.32649	3.56693	3.86748	3.50735	2.05166	2.74484	2.46405	3.03665
Sel1l3	ENSMUST00000031090	-0.745691	3.52251	10.2725	0.00135027	0.0201441	3.59841	2.792	2.87798	3.10428	2.0247	1.85175	2.13092	2.54777
Adam23	ENSMUST00000182642	-0.747505	3.39812	12.2051	0.000476587	0.00923911	2.83464	2.8393	3.33931	2.88586	1.85137	2.14393	1.9516	2.16074
Arpp21	ENSMUST00000111872	-0.749483	3.79691	10.6909	0.00107665	0.0170154	3.16854	3.19496	3.41331	3.77788	2.07814	2.74484	2.05396	2.70823
Rasgrp2	ENSMUST00000113471	-0.752553	3.80252	14.8275	0.000117803	0.00294779	3.51646	3.12032	3.42766	3.55174	2.77251	2.21432	2.32356	2.43431
Htr1d	ENSMUST00000088677	-0.752665	5.33203	21.7407	3.12098e-06	0.000150844	4.9221	4.85089	5.08912	4.96021	3.9692	3.79929	4.31122	3.84277
Ifi27	ENSMUST00000076702	-0.753152	4.0425	9.69851	0.00184418	0.0253921	3.642	3.06833	4.04091	3.70898	3.19159	2.09502	2.783	2.49844
Capn5	ENSMUST00000040971	-0.754369	5.55641	15.2792	9.273e-05	0.0024416	5.60943	4.67083	5.07551	5.24341	4.17329	3.8295	4.41872	4.39442
Degs1	ENSMUST00000133052	-0.754545	3.74971	15.1567	9.89471e-05	0.002586	3.05703	3.35543	3.50416	3.47082	2.34117	2.48497	2.30708	2.42113
Hpca	ENSMUST00000125931	-0.755537	4.81099	22.2194	2.43205e-06	0.000123145	4.27205	4.37161	4.41691	4.66115	3.39481	3.33507	3.52234	3.59546
Vcpkmt	ENSMUST00000058639	-0.757136	4.55598	16.8227	4.104e-05	0.00125913	4.01786	4.06833	4.36191	4.22981	3.56356	3.09502	3.13092	2.98387
Ramp1	ENSMUST00000097648	-0.757319	5.48065	18.483	1.71427e-05	0.000641739	4.64628	5.01782	5.27725	5.39974	4.23929	3.97175	4.04404	4.28231
Gyg	ENSMUST00000118015	-0.757882	6.16088	15.4243	8.58771e-05	0.00228246	5.43455	5.53616	5.96544	6.14252	4.29113	4.87367	5.05643	4.94757
Hspb8	ENSMUST00000133335	-0.758617	3.28761	9.90048	0.00165236	0.0232732	2.80427	2.792	3.17884	2.70898	1.9692	0.99193	2.23917	2.16074
Gm26735	ENSMUST00000180992	-0.760359	3.37659	7.97109	0.00475302	0.0494923	2.29407	3.05503	3.2613	3.11616	1.20367	2.0184	1.99342	2.48584
Galnt9	ENSMUST00000200404	-0.761603	3.71057	8.01438	0.00464074	0.0484666	3.71728	2.56693	3.57035	3.1741	2.92613	1.90947	2.23917	2.12868
Egfl7	ENSMUST00000150404	-0.761925	2.92377	12.5133	0.000404076	0.00810045	2.4785	2.20703	2.57681	2.75527	1.42606	1.32451	1.79487	1.55984
Tmem255b	ENSMUST00000167071	-0.762442	4.41373	14.5953	0.000133244	0.00327607	4.24403	3.44989	4.03155	4.29394	3.25097	3.03146	3.00368	2.93835
Mfsd6	ENSMUST00000188126	-0.763392	3.5771	8.96764	0.00274804	0.0337831	2.83464	3.47007	3.36191	2.9536	1.6187	1.7606	2.40329	2.74041
Galnt9	ENSMUST00000165856	-0.763545	3.71181	8.04301	0.00456796	0.0478957	3.71728	2.56693	3.57681	3.1741	2.92613	1.90947	2.23917	2.12868
Fbxw5	ENSMUST00000142004	-0.763656	2.16083	8.75877	0.00308117	0.036511	1.74153	1.944	1.74673	1.39487	0.38424	0.880899	0.722113	0.900876
Snca	ENSMUST00000203177	-0.764946	3.68866	12.594	0.000386984	0.00790377	2.89353	3.26593	3.15316	3.77038	2.36287	2.34557	2.37193	2.20754
Comt	ENSMUST00000147720	-0.765046	3.5973	12.0465	0.000518885	0.00989598	3.04409	3.43969	3.42766	2.78533	2.0247	2.21432	2.2904	2.35339
Carns1	ENSMUST00000167055	-0.768706	2.9484	8.95855	0.00276174	0.0338844	1.95012	2.40867	2.84627	2.78533	1.10413	1.19124	1.86413	1.8624
Panx1	ENSMUST00000056755	-0.768802	3.87152	15.3673	8.85089e-05	0.00234798	3.38923	3.25434	3.69426	3.57774	2.4667	2.0444	2.59205	2.81282
Gm17396	ENSMUST00000172075	-0.772301	2.43371	9.57016	0.00197765	0.0267343	2.20387	1.82371	1.87798	2.11616	0.997217	1.40697	0.908526	0.740411
Thsd7b	ENSMUST00000140834	-0.77253	2.9891	8.0902	0.00445054	0.047049	1.80427	2.82371	2.49737	2.97983	1.68909	1.7606	1.72211	1.17651
Clip3	ENSMUST00000125935	-0.775565	2.09843	9.60467	0.00194083	0.0263882	1.77324	1.72641	1.60234	1.54297	0.38424	0.324506	0.818329	0.974877
Sh3bgrl2	ENSMUST00000113215	-0.775869	8.03142	20.7934	5.11602e-06	0.000233665	7.96693	7.28954	7.51344	7.84586	6.57406	6.72287	6.84855	6.56434
Gde1	ENSMUST00000038791	-0.776457	8.30005	29.5658	5.40504e-08	4.30968e-06	7.7752	8.01138	7.96267	8.00879	6.86663	6.87095	7.0521	7.01654
Nrn1	ENSMUST00000037623	-0.777828	8.37826	25.749	3.88819e-07	2.40675e-05	7.70808	7.96237	8.16016	8.21505	7.08468	6.76452	7.13326	7.12665
Jup	ENSMUST00000001592	-0.78105	4.06176	13.3477	0.000258739	0.00561783	4.06986	3.17051	3.58323	3.79275	2.63663	2.50383	3.024	2.54777
Cyb561	ENSMUST00000019734	-0.781818	4.40477	8.72012	0.00314718	0.0370752	4.05703	4.02124	3.93938	4.11616	2.42606	3.09502	3.79487	2.33945
Rtn1	ENSMUST00000144181	-0.784038	4.64062	18.1443	2.04778e-05	0.000733512	4.19805	4.14563	4.18308	4.54297	3.62769	3.03146	3.01388	3.35339
Slc2a6	ENSMUST00000129835	-0.78408	4.33365	13.9142	0.000191351	0.00439111	4.2831	3.792	4.1226	3.51634	2.91149	2.54082	3.13092	3.19984
Rasgrp2	ENSMUST00000113475	-0.784827	3.7831	15.8841	6.73405e-05	0.00187821	3.51646	3.13303	3.41331	3.52527	2.72304	2.23704	2.18606	2.43431
Clic1	ENSMUST00000172599	-0.784889	2.75165	10.9419	0.000940118	0.0156277	2.27205	2.0815	2.67634	2.25151	1.68909	1.0444	1.22168	1.38087
Cdr2l	ENSMUST00000053288	-0.785172	6.26872	23.0487	1.57951e-06	8.34895e-05	5.98439	5.77588	5.96051	5.91504	5.0281	5.01512	4.98567	4.55382
Coch	ENSMUST00000085412	-0.787728	6.44506	16.4623	4.96277e-05	0.00147473	5.75747	5.93132	6.5168	6.03717	4.79263	4.74484	5.22388	5.48584
Coch	ENSMUST00000164782	-0.79342	6.47117	16.4259	5.05905e-05	0.00149714	5.7869	5.96014	6.55163	6.05424	4.80853	4.76452	5.24351	5.51713
Stmn1	ENSMUST00000030636	-0.795545	7.22517	15.7842	7.09923e-05	0.00194925	6.44443	6.78698	7.00546	7.17694	5.74593	5.49207	5.65203	6.41616
Fam81a	ENSMUST00000034749	-0.796762	4.36117	15.0612	0.000104082	0.00267562	3.60723	4.15812	3.98377	4.16841	2.63663	2.7762	2.9516	3.43431
Pdlim7	ENSMUST00000046246	-0.797478	5.42807	17.6157	2.70348e-05	0.00091717	5.02775	4.57627	5.13796	5.44281	4.4209	3.8069	3.99856	3.95216
Slc2a6	ENSMUST00000045702	-0.798768	4.42022	15.0652	0.000103861	0.00267481	4.33183	3.9295	4.22066	3.62005	2.99722	2.59459	3.23917	3.26028
Arpp21	ENSMUST00000160240	-0.799518	3.58979	10.476	0.00120938	0.0185372	3.03104	2.95836	3.17884	3.61168	1.88174	2.59459	1.64549	2.43431
Tmem255b	ENSMUST00000210804	-0.799574	3.92867	14.8885	0.000114055	0.00286416	3.79657	2.98664	3.596	3.73231	2.70617	2.52244	2.40329	2.53559
Ankrd29	ENSMUST00000122408	-0.801622	3.74494	16.462	4.9635e-05	0.00147473	3.36862	3.25434	3.51092	3.32497	2.60056	2.42687	2.14953	2.2228
Mpnd	ENSMUST00000133998	-0.803446	2.2749	8.21931	0.0041447	0.0449901	2.05703	1.62207	1.85691	1.85784	1.4667	0.880899	0.25645	0.559839
Gyg	ENSMUST00000178328	-0.80475	6.10203	17.5218	2.84037e-05	0.000956711	5.40702	5.47257	5.92932	6.1013	4.21564	4.79546	4.94095	4.86727
Nqo1	ENSMUST00000003947	-0.80519	2.48823	9.1124	0.00253882	0.0320774	1.9221	1.5096	2.36936	2.33517	1.20367	0.99193	0.564572	1.35339
Nudt16	ENSMUST00000190375	-0.80542	4.52864	15.7353	7.28504e-05	0.00199232	3.95012	4.23088	4.02684	4.42382	3.27406	3.30313	3.28198	2.63023
Atp2b4	ENSMUST00000143567	-0.806434	6.30131	24.5998	7.05592e-07	4.11489e-05	5.72135	5.93495	5.88579	6.23254	4.8006	4.60773	5.24999	5.0127
Atp2b4	ENSMUST00000048953	-0.807573	6.25593	24.8374	6.23751e-07	3.69874e-05	5.68431	5.90191	5.81248	6.19385	4.75621	4.58577	5.19505	4.95444
Panx1	ENSMUST00000164273	-0.807683	4.29884	20.677	5.43662e-06	0.00024592	3.86439	3.82371	4.127	3.90652	2.86663	2.57689	3.00368	3.15279
Arpp21	ENSMUST00000159432	-0.80801	3.74138	10.3298	0.00130902	0.0196534	3.09517	3.14563	3.40608	3.75527	1.9692	2.7762	1.77102	2.59546
Atp2b4	ENSMUST00000165602	-0.808559	6.24317	24.5022	7.42231e-07	4.29308e-05	5.66753	5.8926	5.79736	6.18401	4.73972	4.56347	5.19056	4.94066
Tyro3	ENSMUST00000028763	-0.809541	2.96654	8.7092	0.00316608	0.0371705	2.9221	2.34454	2.73524	2.1627	2.17942	0.880899	1.41872	1.48584
Gng3	ENSMUST00000096259	-0.809873	8.76056	22.8631	1.7396e-06	9.09294e-05	8.37056	8.17282	8.44475	8.6543	7.72723	7.33112	7.3107	7.11596
Gyg	ENSMUST00000184552	-0.810717	5.92337	17.0387	3.66261e-05	0.00116145	5.17746	5.32251	5.75102	5.93864	4.03824	4.67999	4.719	4.6473
Pir	ENSMUST00000145412	-0.813108	2.68096	9.60726	0.0019381	0.0263764	2.57161	1.42943	2.45595	2.41424	1.05166	1.32451	1.22168	1.38087
Tyro3	ENSMUST00000110783	-0.813592	2.98154	8.77302	0.00305719	0.0363559	2.9221	2.34454	2.79182	2.1627	2.17942	0.880899	1.41872	1.53559
Arpp21	ENSMUST00000070218	-0.814338	3.70606	10.3491	0.0012954	0.0194904	3.09517	3.0815	3.33931	3.74766	1.91149	2.74484	1.74678	2.54777
Asic2	ENSMUST00000066197	-0.814371	4.21083	21.3463	3.83354e-06	0.000180342	3.9776	3.60392	3.82473	3.97332	2.75621	2.55897	2.99342	2.93835
Gde1	ENSMUST00000208040	-0.814435	6.79644	33.4023	7.4936e-09	7.66357e-07	6.37767	6.46631	6.3915	6.5648	5.39744	5.28417	5.52056	5.48584
Rimkla	ENSMUST00000049994	-0.815576	6.74733	24.4891	7.47315e-07	4.30484e-05	6.30902	6.19041	6.51176	6.57988	4.95499	5.34557	5.61233	5.50157
Arpp21	ENSMUST00000162065	-0.815599	3.70324	10.4326	0.00123808	0.0188898	3.09517	3.0815	3.33931	3.74001	1.91149	2.74484	1.74678	2.53559
Lrrn1	ENSMUST00000049285	-0.815716	3.78438	10.4911	0.00119948	0.0184203	3.79657	2.74309	3.41331	3.53415	1.72304	2.14393	2.64549	2.78223
Stard3nl	ENSMUST00000200323	-0.816254	4.21653	16.7585	4.24516e-05	0.0012968	3.79657	3.81584	3.88839	3.91334	3.22751	2.8664	2.6056	2.51093
Anxa2	ENSMUST00000143878	-0.81718	5.42054	11.7765	0.000599827	0.0110658	5.31846	4.53855	5.46294	4.75907	4.43633	3.52244	4.34391	3.66418
Rnf19b	ENSMUST00000030584	-0.817298	3.13199	13.8449	0.000198539	0.00454866	2.4395	2.5096	2.81384	3.13962	1.72304	1.62936	1.86413	1.65295
Pde2a	ENSMUST00000166652	-0.819203	2.93912	12.365	0.000437465	0.00863762	2.4785	2.52896	2.42766	2.77038	0.940633	1.40697	1.97266	1.53559
Tmem50b	ENSMUST00000133180	-0.820268	3.52845	9.88109	0.00166986	0.0234963	2.29407	3.28883	3.30083	3.48004	1.58218	1.96496	2.30708	2.4603
Nipsnap1	ENSMUST00000149603	-0.820848	2.24381	9.34586	0.0022349	0.0293118	1.77324	1.85473	2.127	1.43335	1.25097	0.48497	0.722113	0.652949
Olfm2	ENSMUST00000034692	-0.826144	4.56863	20.3501	6.44895e-06	0.00028552	4.26091	4.23678	3.95928	4.38018	3.21564	3.34557	3.17702	2.92907
Anxa2	ENSMUST00000034756	-0.827395	5.74467	12.9038	0.000327917	0.00687652	5.51412	4.90377	5.87405	5.11023	4.70617	4.03146	4.64549	3.89135
Pdlim7	ENSMUST00000155098	-0.828791	5.31086	19.6995	9.06273e-06	0.000373983	4.8863	4.49982	5.02212	5.35284	4.23341	3.62936	3.92483	3.85262
Slc2a6	ENSMUST00000145742	-0.830477	4.37551	15.8194	6.9684e-05	0.00192833	4.29953	3.87757	4.1999	3.5863	2.91149	2.52244	3.14026	3.24541
Msra	ENSMUST00000210363	-0.838764	4.09727	17.8375	2.40591e-05	0.00084173	3.71728	3.58555	3.9192	3.7168	2.82034	2.92354	2.57838	2.38087
Egfl7	ENSMUST00000131112	-0.839769	2.03572	9.99202	0.0015722	0.0223674	1.67594	1.75958	1.29301	1.74001	0.296777	0.0443976	0.722113	0.938351
Calb1	ENSMUST00000136266	-0.841795	3.51972	15.9349	6.55578e-05	0.00183575	2.89353	2.97257	3.4205	3.26223	1.91149	2.28144	1.9516	2.20754
Sapcd1	ENSMUST00000040151	-0.842173	1.85463	10.6793	0.0010834	0.0170457	1.4196	1.34454	1.35441	1.57774	0.689094	0.237043	0.25645	0.296805
Scoc	ENSMUST00000212905	-0.843945	4.40133	13.7348	0.000210522	0.0047386	3.49761	4.18279	3.92932	4.45221	2.63663	3.29233	3.14026	2.7925
Kcnc2	ENSMUST00000092175	-0.846657	5.8315	11.0665	0.000879036	0.0148395	4.68431	5.40343	5.7638	5.87367	3.63663	4.47066	4.88372	4.48267
Pdlim7	ENSMUST00000069968	-0.848108	6.68922	23.8402	1.04674e-06	5.88553e-05	6.4196	5.9222	6.31731	6.69024	5.55652	5.07309	5.37193	5.13071
Zwint	ENSMUST00000163046	-0.851027	6.71113	25.5138	4.3924e-07	2.68355e-05	5.94665	6.51081	6.57035	6.40216	5.4053	5.29774	5.29458	5.24727
Asic2	ENSMUST00000021045	-0.851201	4.19978	23.5205	1.2359e-06	6.78688e-05	3.96392	3.60392	3.84627	3.97332	2.73972	2.54082	2.9516	2.88177
Pir	ENSMUST00000123343	-0.854451	1.85228	8.40914	0.00373339	0.0416906	1.67594	0.823706	1.74673	1.22981	0.544704	-0.441029	0.507989	0.559839
Prr16	ENSMUST00000116639	-0.86096	2.61298	11.374	0.000744776	0.013041	1.642	2.15812	2.60234	2.3147	1.38424	0.99193	1.14953	1.07921
Rbpms	ENSMUST00000182184	-0.863342	2.67151	11.9554	0.000544888	0.0102808	1.89353	2.15812	2.27725	2.72458	0.689094	1.28144	1.35599	1.38087
Tyro3	ENSMUST00000147761	-0.86347	2.94789	9.25612	0.00234709	0.0302507	2.9221	2.34454	2.73524	2.1627	2.17942	0.760605	1.25645	1.48584
Dpp10	ENSMUST00000112603	-0.864842	4.97693	12.4248	0.000423676	0.00842161	4.15054	4.77588	4.49737	5.01514	3.12967	2.79163	3.96216	4.03233
Rbfox3	ENSMUST00000017576	-0.865749	3.36594	11.5651	0.000671999	0.0120873	3.20387	2.98664	3.2693	2.37524	1.42606	1.66331	2.25645	2.17651
Cmip	ENSMUST00000211913	-0.870784	1.92525	8.14662	0.00431414	0.0461931	0.83464	1.792	1.85691	1.27288	0.203667	-0.0625176	0.449095	0.862402
Gpr153	ENSMUST00000105650	-0.871688	6.70052	23.1663	1.48575e-06	7.94257e-05	6.7869	6.16897	6.01619	6.41424	5.44652	5.2314	5.32356	5.13676
Dpp10	ENSMUST00000112606	-0.872291	5.02973	12.6517	0.000375227	0.00770826	4.17449	4.86239	4.56387	5.0527	3.15476	2.8809	3.98825	4.09589
Shh	ENSMUST00000002708	-0.873661	2.42504	8.7075	0.00316904	0.0371705	1.4196	2.1075	2.1093	2.35534	-0.00278349	0.822005	0.951595	1.53559
Tagln3	ENSMUST00000096057	-0.87407	9.07829	26.6059	2.49483e-07	1.62256e-05	8.75995	8.45938	8.95122	8.82566	8.00284	7.51142	7.67871	7.40742
Gpr153	ENSMUST00000105651	-0.875012	6.70495	23.4566	1.27764e-06	6.98891e-05	6.78981	6.18431	6.01619	6.41904	5.44398	5.23422	5.32561	5.1448
Gpr153	ENSMUST00000055754	-0.875274	6.70439	23.4412	1.28791e-06	7.00654e-05	6.78981	6.18431	6.01381	6.41904	5.44398	5.2314	5.32561	5.1448
Pdlim7	ENSMUST00000131306	-0.877985	6.8673	26.2939	2.93212e-07	1.85565e-05	6.60282	6.14249	6.50331	6.86666	5.71674	5.28689	5.49167	5.275
D430036J16Rik	ENSMUST00000181893	-0.878247	2.3799	8.60101	0.00335976	0.0386441	1.74153	1.88511	2.58963	1.39487	0.689094	0.937482	1.22168	0.652949
Rbfox3	ENSMUST00000120061	-0.878488	3.13696	11.3312	0.000762177	0.0132614	2.93618	2.85473	2.96912	2.18542	1.10413	1.36633	1.9516	2.06234
Cd151	ENSMUST00000209892	-0.880227	2.57471	10.0856	0.00149432	0.0216745	1.89353	2.54807	2.33931	1.85784	1.34117	0.143933	1.25645	1.35339
Slc2a6	ENSMUST00000102890	-0.880823	4.02457	16.2299	5.61008e-05	0.00160599	3.99114	3.44989	3.87798	3.28345	2.4053	2.23704	2.68431	2.92907
Med21	ENSMUST00000204040	-0.883287	3.38474	16.6617	4.46733e-05	0.00135878	2.62472	3.09456	3.33169	2.96678	1.99722	1.7289	1.9516	2.04527
Hhatl	ENSMUST00000163981	-0.886561	2.78669	9.48078	0.00207635	0.0277002	2.39942	2.69246	2.51092	1.94031	1.20367	0.143933	1.67149	1.74041
Rbpms	ENSMUST00000182256	-0.888528	2.73204	12.5229	0.000401998	0.00810045	1.9221	2.30014	2.29301	2.81478	0.756208	1.32451	1.38769	1.43431
Pdlim7	ENSMUST00000128910	-0.891082	4.98868	23.0979	1.53957e-06	8.16839e-05	4.48808	4.27742	4.73235	5.05886	3.82816	3.37659	3.47884	3.51713
Rbfox3	ENSMUST00000106278	-0.893101	3.12063	10.9766	0.000922709	0.0154474	2.95012	2.9295	2.9192	2.0434	1.15476	1.32451	1.8865	2.04527
Mff	ENSMUST00000160632	-0.894291	2.8673	11.3617	0.000749727	0.0130952	1.74153	2.70953	2.83554	2.47082	1.25097	1.0444	1.47884	1.69734
1500009L16Rik	ENSMUST00000150459	-0.895395	3.66726	20.3745	6.36736e-06	0.000283478	3.39942	3.12032	3.20408	3.55174	2.22751	2.32451	2.30708	1.9928
Crhr1	ENSMUST00000093925	-0.895467	4.20654	25.3298	4.83192e-07	2.90183e-05	3.73349	3.88511	3.9192	3.94697	2.50623	2.85175	2.79487	2.8624
Rgs19	ENSMUST00000002532	-0.900625	3.42921	10.6602	0.00109463	0.0171079	2.24968	3.02806	3.15316	3.61168	1.29678	2.06993	2.30708	1.9928
Hhatl	ENSMUST00000035110	-0.901724	2.88168	9.37685	0.00219743	0.0290106	2.45913	2.8393	2.60234	2.0434	1.29678	0.143933	1.84141	1.78223
Tmem176b	ENSMUST00000166247	-0.903557	4.75151	26.969	2.06746e-07	1.38285e-05	4.24968	4.44989	4.24518	4.72458	3.29678	3.35598	3.37983	3.19984
Ifi27	ENSMUST00000122905	-0.907945	2.02777	9.52684	0.00202488	0.0272683	1.86439	1.00058	1.95928	1.47082	0.997217	0.0443976	0.61902	0.237911
Medag	ENSMUST00000093110	-0.908724	5.23044	24.7366	6.57226e-07	3.86554e-05	4.9221	4.72221	4.94188	5.05578	3.26256	3.62075	4.17702	3.94297
Slc25a1	ENSMUST00000150925	-0.913761	1.68523	9.1029	0.00255205	0.0321194	1.29407	1.30014	1.55081	0.770382	-0.00278349	0.558971	0.18606	-0.259589
Hpca	ENSMUST00000116442	-0.914509	5.74518	35.5563	2.47782e-09	3.04082e-07	5.31846	5.44989	5.37308	5.57559	4.32468	4.29233	4.45285	4.12462
Pdlim7	ENSMUST00000153230	-0.914878	6.45601	29.4447	5.75346e-08	4.48611e-06	6.19512	5.82371	6.0812	6.4369	5.3357	4.85909	4.94362	4.87695
Stard3nl	ENSMUST00000199278	-0.916491	2.49352	11.3204	0.000766593	0.0133074	2.15657	2.23088	2.14449	1.94031	1.5447	1.14393	0.671487	0.460303
D430036J16Rik	ENSMUST00000181447	-0.919936	2.4757	11.114	0.000856767	0.0145331	1.77324	2.18279	2.51092	1.77038	0.466702	1.14393	1.2904	0.822874
Hpca	ENSMUST00000139450	-0.923587	5.71023	36.6061	1.4458e-09	1.83824e-07	5.30496	5.41649	5.32787	5.54077	4.29113	4.24267	4.40329	4.09589
Medag	ENSMUST00000201083	-0.926255	5.13074	26.8891	2.15472e-07	1.43441e-05	4.8081	4.64887	4.83285	4.97658	3.20367	3.49443	4.03906	3.83782
Tmem176b	ENSMUST00000101429	-0.929491	4.73958	27.4428	1.61807e-07	1.11394e-05	4.23836	4.46001	4.22478	4.72845	3.308	3.34557	3.32356	3.13676
Clstn2	ENSMUST00000162295	-0.929941	2.66062	10.3078	0.00132467	0.0198673	2.18042	2.40867	2.29301	2.3147	-0.243792	0.937482	1.47884	1.69734
Rbpms	ENSMUST00000033995	-0.930839	5.25541	31.6097	1.8849e-08	1.7501e-06	4.87539	4.71377	4.88059	5.27288	3.78059	3.53166	4.04404	3.81282
Hs3st2	ENSMUST00000084628	-0.931441	3.0765	9.76389	0.00177973	0.0247217	2.642	2.74309	2.92932	2.57774	0.544704	2.30313	1.59205	1.32537
Scn4b	ENSMUST00000060125	-0.93241	4.9031	16.8576	4.02913e-05	0.00124155	4.97078	4.64887	4.39516	4.21884	3.43633	2.67999	3.58523	3.86727
Rgs19	ENSMUST00000108769	-0.934418	3.3205	12.4522	0.0004175	0.00834587	2.27205	2.9295	3.02684	3.48004	1.25097	1.8809	2.22168	1.8027
Hs3st4	ENSMUST00000106437	-0.935293	4.34333	26.5477	2.57112e-07	1.6645e-05	4.15054	3.84704	3.96912	4.12793	2.91149	2.4465	3.19505	2.87212
Hpca	ENSMUST00000149763	-0.937321	3.01315	13.9241	0.000190342	0.00438221	2.49761	2.88511	2.71197	2.54297	1.05166	1.4465	1.22168	2.07921
Pou4f1	ENSMUST00000053016	-0.940579	5.75621	21.6845	3.21374e-06	0.000154797	5.65695	5.03146	5.70756	5.31212	3.77251	4.11356	4.6875	4.46673
Efna1	ENSMUST00000029566	-0.941714	1.66347	8.17231	0.00425347	0.0457888	1.10766	1.5096	1.65209	0.355344	0.203667	-0.177995	0.449095	-0.177126
Cdc45	ENSMUST00000000028	-0.943339	1.53208	9.8188	0.00172737	0.0241294	1.05703	1.30014	0.813845	1.27288	-0.381295	0.48497	-0.228977	-0.177126
Gde1	ENSMUST00000207323	-0.944375	3.51134	20.2132	6.92719e-06	0.000302673	2.87903	3.20703	3.28515	3.32497	1.78863	1.62936	2.18606	2.35339
BC048546	ENSMUST00000203291	-0.944658	4.1757	18.0486	2.15333e-05	0.000765488	3.49761	3.44989	4.22888	4.09831	2.72304	2.25941	3.09295	2.61873
Stk33	ENSMUST00000106745	-0.945493	1.37265	8.05918	0.00452736	0.0476642	0.893534	0.548071	0.813845	1.39487	0.38424	-1.44103	-0.676436	0.17651
Rgs19	ENSMUST00000108776	-0.947845	1.52809	10.7017	0.00107036	0.0169539	1.05703	1.05503	1.35441	0.885859	-0.243792	0.237043	-0.135868	-0.0991239
1500004A13Rik	ENSMUST00000185189	-0.948763	4.33267	21.0737	4.41948e-06	0.000204499	3.59841	4.11392	4.21239	4.06806	3.17942	2.82201	2.85282	2.51093
Scoc	ENSMUST00000167525	-0.951523	6.46796	15.7851	7.09603e-05	0.00194925	5.41458	6.25288	6.0479	6.70506	4.44652	5.10123	5.38573	4.92441
Anxa2	ENSMUST00000136282	-0.9519	3.82097	11.4092	0.000730829	0.0129251	3.70089	3.12032	3.91411	3.05578	2.95499	1.40697	2.44909	2.16074
Tmem176b	ENSMUST00000204073	-0.954864	4.30985	27.5609	1.52225e-07	1.05311e-05	3.90073	3.99363	3.79736	4.27288	2.75621	2.92354	2.89756	2.72976
Pstk	ENSMUST00000207933	-0.958997	2.45276	18.063	2.13718e-05	0.000761668	2.03104	2.05503	2.1093	2.18542	1.10413	0.62936	0.951595	0.974877
Rgs19	ENSMUST00000108778	-0.961598	3.16064	12.5498	0.000396251	0.00802657	2.08257	2.85473	2.86748	3.28345	0.997217	1.7606	2.01388	1.63023
Rgs19	ENSMUST00000165416	-0.961598	3.16064	12.5498	0.000396251	0.00802657	2.08257	2.85473	2.86748	3.28345	0.997217	1.7606	2.01388	1.63023
Slc2a13	ENSMUST00000109283	-0.962612	5.04302	13.4132	0.000249865	0.00545029	4.34771	4.70102	4.64597	5.17126	2.36287	3.60336	3.88094	3.93372
Cyp2s1	ENSMUST00000108395	-0.967476	3.79262	18.2673	1.91973e-05	0.00070008	3.27205	3.02806	3.99827	3.40459	2.17942	2.14393	2.43399	2.39442
Ankrd29	ENSMUST00000142066	-0.968249	1.75946	9.13569	0.00250671	0.0317581	1.89353	0.622072	1.01738	1.64485	0.544704	-0.177995	0.387694	-0.0991239
Prr5	ENSMUST00000065499	-0.970568	2.56456	12.8675	0.000334338	0.00695945	2.29407	1.82371	2.21239	2.47082	1.29678	1.0444	1.35599	0.237911
Clstn2	ENSMUST00000035027	-0.973076	5.96384	21.357	3.81224e-06	0.00017994	5.66753	5.41649	5.50585	6.04184	3.79662	4.25941	4.66826	4.97262
Cyp2s1	ENSMUST00000043314	-0.974286	3.76131	18.4414	1.75206e-05	0.00065415	3.23836	3.00058	3.96912	3.37524	2.17942	2.11969	2.40329	2.31116
Pcp4	ENSMUST00000061739	-0.974441	10.0057	34.2765	4.78109e-09	5.3552e-07	9.32181	9.54123	9.94453	9.98622	8.46608	8.56824	8.5963	8.4795
Tmem176b	ENSMUST00000164733	-0.975451	4.50804	28.6085	8.85909e-08	6.51189e-06	3.96392	4.30577	4.01738	4.48463	3.12967	3.0184	2.94095	2.97488
Ostf1	ENSMUST00000025631	-0.977255	6.09924	37.9618	7.21432e-10	9.98193e-08	5.50942	5.82371	5.98012	5.87891	4.53518	4.6675	4.719	4.53253
Egln3	ENSMUST00000039516	-0.977985	2.54717	10.4528	0.00122465	0.0187283	2.03104	1.25434	2.42766	2.70898	0.38424	0.937482	1.44909	1.0105
Capza2	ENSMUST00000148694	-0.97855	2.28919	10.0447	0.00152789	0.0220008	1.05703	2.15812	2.17884	2.0434	1.05166	0.99193	0.11206	0.652949
Fam26e	ENSMUST00000069125	-0.982323	2.95807	10.4362	0.00123566	0.0188733	1.53508	3.13303	2.35441	3.0056	1.58218	1.23704	1.41872	1.48584
Mgat4c	ENSMUST00000120748	-0.983038	2.5595	11.0004	0.000910915	0.0153044	1.70911	2.70953	1.93938	2.3147	0.38424	0.558971	1.2904	1.48584
S100b	ENSMUST00000036387	-0.985221	6.16437	41.1263	1.42703e-10	2.36937e-08	5.82143	5.76979	6.02919	5.87542	4.40006	4.59899	4.77102	4.89612
Sncg	ENSMUST00000023826	-0.990528	10.1214	35.9899	1.9834e-09	2.49926e-07	9.70269	9.56062	9.87569	10.176	8.77858	8.59157	8.76424	8.36397
Cdc45	ENSMUST00000096990	-0.990684	1.30214	10.148	0.00144459	0.0211269	1.05703	0.885106	0.576806	0.992774	-0.533298	0.143933	-0.550905	-0.440161
Pdlim7	ENSMUST00000069929	-0.993378	6.51692	33.9908	5.53738e-09	5.96558e-07	6.30496	5.88698	6.17353	6.51857	5.35747	4.82201	4.94362	4.92674
BC048546	ENSMUST00000060574	-0.997455	2.77637	16.8929	3.95497e-05	0.00122405	2.20387	2.47007	2.62743	2.43335	1.50623	0.406968	1.50799	1.26766
Chst15	ENSMUST00000077472	-1.00039	2.89586	16.9229	3.8929e-05	0.00121014	2.4196	2.58555	2.32404	2.91334	0.940633	1.0444	1.38769	1.82287
Rgs19	ENSMUST00000108772	-1.00151	1.83354	11.9657	0.000541893	0.0102379	1.10766	1.15812	1.67634	1.74001	-0.381295	0.62936	0.387694	0.11238
Irx1	ENSMUST00000077337	-1.00176	3.79295	16.4901	4.89042e-05	0.00146536	3.76538	3.04161	3.4837	3.5863	2.05166	1.4465	2.40329	2.84277
Tmem176b	ENSMUST00000203355	-1.00484	4.43127	28.3711	1.00147e-07	7.24809e-06	3.86439	4.25434	3.94936	4.42382	3.03824	2.96496	2.783	2.88177
Chst15	ENSMUST00000080215	-1.01168	2.9167	16.6422	4.51365e-05	0.00136992	2.4196	2.62207	2.33931	2.9536	0.881739	1.09502	1.38769	1.8624
Nhej1	ENSMUST00000152855	-1.01437	1.41266	8.38387	0.00378565	0.0420353	1.53508	1.25434	0.161768	0.829275	-0.895868	0.0443976	-0.0484048	-0.177126
E2f1	ENSMUST00000103145	-1.01805	1.38564	9.39662	0.00217386	0.0287532	1.29407	0.885106	1.09138	0.507347	0.466702	-0.593032	-0.228977	-0.88762
Arpp21	ENSMUST00000159246	-1.01817	2.69609	14.4122	0.00014685	0.00353784	2.29407	1.944	2.56387	2.57774	0.544704	1.48497	0.722113	1.48584
Snx7	ENSMUST00000198499	-1.02337	1.91436	11.1301	0.000849372	0.0144598	1.74153	1.42943	0.939376	1.96678	-0.533298	0.62936	0.449095	0.407836
Tmem176b	ENSMUST00000204783	-1.02502	2.21476	13.3759	0.000254875	0.00554245	1.53508	2.0815	1.81384	1.99277	0.881739	0.324506	-0.0484048	1.07921
Plppr1	ENSMUST00000076670	-1.02642	2.04946	14.8032	0.000119332	0.00297549	1.67594	1.34454	1.52434	2.13962	0.296777	0.48497	0.323564	0.652949
Jup	ENSMUST00000124659	-1.03637	3.42478	13.7613	0.000207571	0.00469462	3.71728	2.25434	3.04558	3.13962	1.50623	1.52244	2.03406	2.26766
Kcns3	ENSMUST00000055673	-1.04752	3.69104	16.9986	3.74074e-05	0.00118105	2.86439	3.17051	3.86748	3.4892	1.50623	2.36633	2.11206	2.36719
Tspan2	ENSMUST00000029451	-1.05164	3.90999	16.4696	4.94368e-05	0.00147473	2.95012	3.51931	3.53764	4.23527	2.15476	1.7606	2.56457	2.76147
Prr5	ENSMUST00000171460	-1.05442	2.64271	14.2226	0.000162412	0.00382657	2.49761	1.88511	2.2613	2.57774	1.34117	1.0444	1.41872	0.17651
Pld5	ENSMUST00000125404	-1.05881	2.95431	16.8417	4.06309e-05	0.00124929	2.84959	2.42943	2.52434	2.77038	0.756208	1.40697	1.03406	1.95673
Kcns3	ENSMUST00000164495	-1.06364	3.64805	17.4	3.02821e-05	0.00100558	2.84959	3.1075	3.83015	3.45221	1.4667	2.32451	2.01388	2.32537
Lamb1	ENSMUST00000002979	-1.06704	2.30151	8.50097	0.00354957	0.040237	1.642	1.97257	2.33931	1.77038	-1.3813	0.143933	1.41872	1.11238
Nrn1	ENSMUST00000122286	-1.06991	4.37139	29.7606	4.88821e-08	3.96479e-06	3.81953	4.20101	4.32404	3.98632	2.58218	2.57689	2.82992	3.17651
Cd151	ENSMUST00000209698	-1.07853	2.16658	14.8889	0.000114029	0.00286416	1.24968	2.02806	2.1093	1.77038	0.466702	0.0443976	0.564572	0.900876
Vwa7	ENSMUST00000007245	-1.08033	2.12497	8.41526	0.00372084	0.04165	1.80427	2.05503	2.07323	0.885859	-0.895868	0.822005	0.0340573	1.1448
Kcnip1	ENSMUST00000154760	-1.08523	2.46568	16.7023	4.37277e-05	0.00133289	1.74153	2.02806	2.45595	2.25151	0.38424	0.696474	1.35599	0.740411
Gde1	ENSMUST00000132509	-1.0865	5.35778	46.4029	9.62738e-12	2.3029e-09	4.8863	5.18279	5.17246	5.13086	3.77251	3.79929	3.69068	3.91974
Ostf1	ENSMUST00000156908	-1.08684	5.49681	40.3029	2.17481e-10	3.48786e-08	5.03104	5.28028	5.44011	5.1627	3.77251	4.11356	4.00368	3.82287
Syt16	ENSMUST00000110451	-1.08928	3.97439	21.9215	2.84041e-06	0.00013919	3.79657	3.718	3.71197	3.56912	2.25097	1.59459	3.024	2.39442
Folr1	ENSMUST00000134145	-1.09084	1.15781	10.6196	0.00111893	0.0174106	0.337141	0.622072	1.05485	0.829275	-0.118261	-1.76296	-0.135868	-0.762089
Rbpms	ENSMUST00000183088	-1.09591	2.88639	25.3955	4.67014e-07	2.81665e-05	2.62472	2.47007	2.74673	2.4892	1.05166	1.32451	1.32356	1.38087
Tmem176b	ENSMUST00000203229	-1.10134	3.34718	27.8053	1.3416e-07	9.46703e-06	2.93618	3.0815	2.83554	3.37524	1.78863	1.7606	1.72211	1.74041
Pld5	ENSMUST00000065967	-1.10593	3.06426	19.7706	8.73154e-06	0.000362346	2.9776	2.58555	2.62743	2.89966	0.881739	1.4465	1.18606	2.0105
Pou4f1	ENSMUST00000139505	-1.11449	3.14634	21.7995	3.02679e-06	0.000146794	3.12004	2.47007	3.05485	2.70898	0.997217	1.4465	1.69702	1.82287
Ap1s1	ENSMUST00000150603	-1.12886	1.81206	14.4116	0.000146898	0.00353784	1.49761	1.58555	1.74673	0.885859	-0.243792	-0.0625176	0.11206	0.51093
Nell2	ENSMUST00000166170	-1.1379	4.63539	30.2439	3.80986e-08	3.16285e-06	4.82711	4.0815	4.20824	4.32497	2.85137	2.67999	3.41872	3.09589
Pkib	ENSMUST00000095668	-1.13994	2.69215	12.3315	0.000445368	0.00875414	1.20387	2.5096	2.41331	2.97983	0.466702	0.99193	1.47884	1.04527
Cyb5r3	ENSMUST00000162178	-1.14103	1.90117	15.9555	6.48478e-05	0.00182359	1.10766	1.91485	1.74673	1.35534	0.296777	0.143933	0.25645	0.17651
Scoc	ENSMUST00000081506	-1.14973	6.01193	20.1486	7.16545e-06	0.000312117	4.88992	5.9476	5.67333	6.28082	3.81248	4.66331	4.6747	4.31828
Fxyd7	ENSMUST00000073892	-1.15065	5.70052	46.567	8.85382e-12	2.15438e-09	5.33449	5.23972	5.49055	5.75527	4.36287	3.97851	4.1449	3.87212
Nell2	ENSMUST00000075275	-1.15085	3.64073	20.7777	5.15804e-06	0.000234798	3.81953	3.0815	3.13577	3.38509	1.78863	1.52244	2.64549	1.8624
Pkib	ENSMUST00000075992	-1.15147	2.7273	12.3618	0.000438215	0.00863762	1.24968	2.5096	2.44188	3.05578	0.466702	0.99193	1.53656	1.07921
Pbx4	ENSMUST00000134777	-1.15163	1.8263	13.3142	0.000263404	0.00568413	1.29407	2.02806	1.29301	1.22981	-0.118261	0.62936	-0.228977	0.11238
Tmem176a	ENSMUST00000204482	-1.15478	2.2505	14.3299	0.000153406	0.0036387	1.24968	2.5096	1.9192	1.82928	0.689094	0.760605	0.564572	0.296805
Folr1	ENSMUST00000106985	-1.15688	3.78469	28.9177	7.55179e-08	5.66906e-06	3.56256	3.37696	3.42766	3.74001	1.75621	2.40697	2.46405	1.8624
Nagpa	ENSMUST00000156450	-1.15742	2.21446	21.8934	2.88229e-06	0.000140753	1.86439	1.97257	1.76945	2.0434	0.296777	0.237043	0.908526	0.559839
Folr1	ENSMUST00000106986	-1.15973	3.77808	28.79	8.06655e-08	6.00914e-06	3.56256	3.36623	3.41331	3.74001	1.75621	2.40697	2.44909	1.84277
Frmd3	ENSMUST00000098006	-1.17351	3.83197	21.9708	2.76832e-06	0.000137085	3.63338	3.37696	3.81384	3.46154	1.25097	1.85175	2.64549	2.58369
Vwa7	ENSMUST00000172499	-1.18432	1.31537	9.10522	0.0025488	0.0321172	1.15657	1.15812	1.22888	-0.229618	-1.70322	-0.441029	-0.81394	0.296805
Pbx4	ENSMUST00000081503	-1.19592	2.55059	19.9897	7.78602e-06	0.000335012	2.49761	2.5096	1.9789	2.0434	0.296777	0.937482	0.771023	1.23791
Hmox1	ENSMUST00000005548	-1.19697	2.14677	9.12169	0.00252596	0.0319456	1.37896	0.548071	2.65209	1.91334	-0.00278349	-0.593032	0.722113	0.974877
Anxa2	ENSMUST00000123470	-1.19845	2.35343	13.6513	0.000220092	0.00490703	1.80427	1.58555	2.76945	1.67727	0.997217	0.822005	0.449095	0.237911
Kcnip1	ENSMUST00000135034	-1.21213	2.04131	20.8182	5.0501e-06	0.000231403	1.45913	1.62207	1.9789	1.82928	-0.243792	0.48497	0.387694	0.460303
Pbx4	ENSMUST00000156319	-1.21912	2.40885	18.9005	1.37714e-05	0.000538381	2.31577	2.44989	1.76945	1.91334	0.104132	0.822005	0.564572	1.07921
Rgma	ENSMUST00000119206	-1.21987	1.63654	15.886	6.72739e-05	0.00187821	1.67594	0.692461	1.35441	1.35534	-0.00278349	0.0443976	-0.676436	0.045266
Rbfox3	ENSMUST00000069343	-1.22083	2.41657	16.989	3.75973e-05	0.00118156	2.3582	2.30014	2.24518	1.47082	-0.118261	0.558971	0.864132	1.1448
Wbscr27	ENSMUST00000047196	-1.23234	4.08717	36.8242	1.29276e-09	1.67383e-07	4.13842	3.77588	3.57035	3.90652	2.44652	2.61208	2.32356	2.25286
Entpd3	ENSMUST00000047687	-1.23235	2.67025	27.7388	1.38849e-07	9.74914e-06	2.4785	2.23088	2.45595	2.45221	0.756208	0.937482	1.35599	0.697343
Cdh6	ENSMUST00000036439	-1.23335	1.9974	13.6962	0.000214886	0.00482144	0.950117	1.88511	1.79182	1.96678	0.203667	-1.44103	0.818329	0.51093
Fxyd7	ENSMUST00000206341	-1.23491	5.03763	48.1695	3.90931e-12	1.00313e-09	4.86806	4.67083	4.74099	4.99599	3.73972	3.24827	3.33987	3.10416
Wbscr27	ENSMUST00000111218	-1.23595	3.27681	22.4229	2.18749e-06	0.000112262	3.45913	3.1075	2.86748	2.54297	1.75621	1.82201	1.47884	1.23791
Lpl	ENSMUST00000015712	-1.23641	3.92296	13.9653	0.000186221	0.00429433	3.87903	2.48997	4.49737	3.09231	2.0247	2.0444	2.55063	2.26766
Grin2a	ENSMUST00000199708	-1.24366	5.42735	22.717	1.87697e-06	9.73883e-05	5.18632	5.36623	4.9862	5.30176	2.44652	3.8809	4.15415	4.01489
Colgalt2	ENSMUST00000127586	-1.24598	1.76919	14.3742	0.000149844	0.00359041	1.29407	1.47007	1.70019	1.3147	-2.11826	-0.177995	0.61902	0.296805
Lpl	ENSMUST00000168401	-1.25075	2.83823	10.7194	0.00106017	0.0169064	2.9776	1.34454	3.33169	1.70898	1.29678	1.0444	1.38769	0.607145
Snx7	ENSMUST00000029639	-1.25377	2.65615	19.9337	8.01732e-06	0.000342874	2.3582	2.30014	2.01738	2.84363	-0.118261	1.23704	1.14953	1.04527
Tmem176b	ENSMUST00000205147	-1.26356	3.04271	31.1433	2.3966e-08	2.15435e-06	2.58953	2.80794	2.70019	3.08024	1.42606	1.32451	0.951595	1.53559
Slc6a19	ENSMUST00000120322	-1.26454	2.94053	17.106	3.53512e-05	0.00113389	2.53508	2.8393	2.4837	2.89966	-0.243792	0.760605	1.81833	1.65295
Epha4	ENSMUST00000027451	-1.26687	4.96234	19.6193	9.45092e-06	0.000385494	4.85701	4.72221	4.84091	4.57344	2.34117	2.8664	3.00368	4.20754
Epha4	ENSMUST00000188952	-1.27199	4.95747	19.7964	8.61447e-06	0.000358631	4.85701	4.718	4.83554	4.56912	2.34117	2.85175	2.99342	4.19984
Tcf19	ENSMUST00000160885	-1.27376	3.21428	25.9705	3.46671e-07	2.16486e-05	2.51646	3.19496	2.909	3.20779	1.25097	1.85175	1.61902	1.1448
Slc6a19	ENSMUST00000132085	-1.29006	2.91024	16.1972	5.70797e-05	0.0016274	2.53508	2.82371	2.42766	2.87192	-0.533298	0.760605	1.79487	1.60714
Folr1	ENSMUST00000106982	-1.29629	3.3921	29.5376	5.48428e-08	4.33846e-06	3.32649	3.00058	2.99827	3.33517	1.10413	2.11969	1.74678	1.4603
Parm1	ENSMUST00000040576	-1.2968	5.95602	33.9303	5.71216e-09	6.06133e-07	5.73349	5.68169	5.92806	5.69915	3.31914	4.06993	4.64877	4.62736
Scoc	ENSMUST00000212947	-1.29875	1.30902	12.8907	0.000330224	0.00691446	0.641995	1.5096	0.524338	1.09231	-2.11826	-0.762957	0.11206	-0.347051
Folr1	ENSMUST00000106981	-1.29899	3.394	29.6244	5.24409e-08	4.2051e-06	3.32649	3.00058	2.99827	3.34529	1.10413	2.11969	1.74678	1.4603
Fzd1	ENSMUST00000054294	-1.30045	2.32878	19.8852	8.22338e-06	0.000349568	2.22696	1.54807	2.49737	1.77038	-0.118261	0.48497	0.671487	0.900876
Rgma	ENSMUST00000094312	-1.30179	1.66031	18.6648	1.5583e-05	0.000596779	1.70911	0.823706	1.38416	1.39487	-0.118261	-0.0625176	-0.676436	0.11238
Snx7	ENSMUST00000169812	-1.30272	1.98045	16.357	5.24619e-05	0.0015312	1.60723	1.72641	1.22888	2.1627	-1.11826	0.62936	0.564572	0.045266
Wbscr27	ENSMUST00000068617	-1.30296	3.6084	32.6749	1.08936e-08	1.06028e-06	3.62472	3.39818	3.06407	3.44281	1.99722	2.16778	1.77102	1.51093
H2-Ab1	ENSMUST00000040828	-1.30663	4.89881	46.1477	1.09667e-11	2.57955e-09	4.80042	4.23088	4.78904	4.92013	3.3302	2.79163	3.50799	3.01927
Rgma	ENSMUST00000139780	-1.31017	1.5945	18.5798	1.62936e-05	0.000614845	1.642	0.692461	1.32404	1.35534	-0.381295	-0.0625176	-0.550905	-0.0251234
Wbscr27	ENSMUST00000111221	-1.31372	3.70156	35.2109	2.95865e-09	3.50886e-07	3.73349	3.46001	3.1873	3.54297	2.07814	2.21432	1.90853	1.60714
Tmem176a	ENSMUST00000101426	-1.31747	1.99529	13.1048	0.000294536	0.00630771	0.950117	2.27742	1.49737	1.88586	0.544704	0.48497	0.387694	-1.02512
Slc6a19	ENSMUST00000022048	-1.31919	2.90555	17.3503	3.10849e-05	0.00102036	2.53508	2.82371	2.42766	2.88586	-0.533298	0.760605	1.74678	1.58369
Folr1	ENSMUST00000106983	-1.3203	3.51627	33.1001	8.75321e-09	8.76128e-07	3.4395	3.1075	3.17884	3.47082	1.29678	2.16778	1.93022	1.51093
Kitl	ENSMUST00000105283	-1.32345	6.80738	39.365	3.51546e-10	5.27805e-08	6.21113	6.75238	6.40335	7.01989	4.45159	5.14092	5.32356	5.28413
Kcnd2	ENSMUST00000081542	-1.33177	4.80674	32.3238	1.30502e-08	1.25291e-06	4.77715	4.41389	4.74673	4.4983	2.29678	2.71278	3.19505	3.7028
Tcf19	ENSMUST00000161012	-1.33671	3.35402	30.1525	3.99376e-08	3.25803e-06	2.62472	3.27742	3.14449	3.41424	1.29678	1.85175	1.81833	1.2968
Pbx4	ENSMUST00000132899	-1.33783	1.71534	17.4972	2.87726e-05	0.00096453	1.57161	1.88511	1.05485	1.09231	-0.381295	0.0443976	-0.550905	0.237911
Tmem176a	ENSMUST00000203461	-1.33793	1.81729	13.3854	0.000253588	0.00552297	0.709109	2.05503	1.49737	1.61168	0.544704	0.406968	-0.435428	-0.88762
Tmem176b	ENSMUST00000205159	-1.33968	2.96388	33.2231	8.2167e-09	8.34261e-07	2.53508	2.792	2.57681	3.03091	1.25097	1.28144	0.818329	1.35339
Tmem176a	ENSMUST00000168406	-1.34533	1.73108	13.4231	0.000248549	0.00544684	0.83464	2.00058	1.35441	1.39487	0.544704	0.237043	-0.435428	-1.17713
Wbscr27	ENSMUST00000111219	-1.34896	3.74393	37.5313	8.99586e-10	1.22076e-07	3.82711	3.48005	3.30083	3.52527	2.10413	2.23704	1.8865	1.65295
Cpne8	ENSMUST00000014777	-1.3557	1.96037	16.6012	4.61222e-05	0.00139086	1.45913	1.47007	1.9192	1.85784	-1.11826	0.99193	-0.135868	-0.0251234
Tmem176b	ENSMUST00000203265	-1.36256	2.98775	33.6668	6.54081e-09	6.73799e-07	2.57161	2.82371	2.56387	3.09231	1.29678	1.23704	0.818329	1.38087
Crnde	ENSMUST00000178064	-1.36605	1.55678	15.8598	6.82122e-05	0.00189878	1.00457	1.47007	1.55081	0.885859	-0.703223	-1.17799	-0.676436	0.51093
Gabrg1	ENSMUST00000031119	-1.37127	3.00322	17.7114	2.57081e-05	0.000882769	1.83464	2.91485	2.9789	3.11616	-0.118261	1.09502	1.59205	1.60714
Gm11100	ENSMUST00000159275	-1.37207	3.93647	33.8955	5.81541e-09	6.12484e-07	3.04409	3.97962	3.83554	3.94697	1.88174	2.0444	2.11206	2.51093
Srgap1	ENSMUST00000081688	-1.389	4.87306	43.694	3.83945e-11	7.96855e-09	4.65056	4.30577	4.84359	4.94364	2.67182	2.82201	3.66503	3.02799
Srgap1	ENSMUST00000020322	-1.38921	4.87758	43.6955	3.83648e-11	7.96855e-09	4.65056	4.31695	4.84894	4.94697	2.67182	2.82201	3.67149	3.03665
Gabrg1	ENSMUST00000199705	-1.40049	2.82027	15.4395	8.5187e-05	0.00226839	1.57161	2.67518	2.78068	3.03091	-0.703223	0.937482	1.44909	1.38087
Rhoc	ENSMUST00000002303	-1.41123	3.80985	31.8139	1.69673e-08	1.5964e-06	3.89353	3.38761	3.71197	3.46154	2.6187	1.09502	1.9516	2.0105
Colgalt2	ENSMUST00000044311	-1.42686	3.25276	35.1879	2.99383e-09	3.521e-07	3.00457	3.04161	2.99827	3.21884	0.881739	0.822005	1.99342	1.60714
Folr1	ENSMUST00000140068	-1.43528	1.31615	20.0736	7.45191e-06	0.000322604	1.24968	0.885106	0.898734	1.0434	-0.533298	-0.0625176	-0.965943	-1.02512
Rhoc	ENSMUST00000176347	-1.4427	1.21877	19.8507	8.37324e-06	0.000353807	1.05703	1.05503	0.939376	0.577737	-0.895868	-0.955602	-0.965943	-0.347051
A830018L16Rik	ENSMUST00000171690	-1.45057	2.08505	17.7609	2.50483e-05	0.000864319	1.83464	1.15812	2.38416	1.70898	-0.118261	-0.955602	0.11206	0.938351
Pvalb	ENSMUST00000005860	-1.45189	7.18008	65.9115	4.71628e-16	3.16956e-13	6.81668	6.65879	7.43612	7.12132	5.23636	5.15292	5.56976	5.4953
Frmpd3	ENSMUST00000208130	-1.45216	1.85093	28.5338	9.20769e-08	6.73306e-06	1.86439	1.54807	1.52434	1.47082	-0.00278349	-0.177995	0.0340573	-0.0991239
Cacnb3	ENSMUST00000003442	-1.47129	5.92668	59.6097	1.15666e-14	4.94666e-12	6.05058	5.41389	5.67784	5.92689	3.78863	4.0444	4.53302	3.91504
Cacnb3	ENSMUST00000109150	-1.47902	5.93245	60.2567	8.32596e-15	3.67201e-12	6.05703	5.42168	5.68682	5.93529	3.79662	4.03794	4.53656	3.91034
Synpr	ENSMUST00000070323	-1.49552	8.34128	40.0746	2.44451e-10	3.83326e-08	7.40513	8.54688	8.14856	8.4786	5.95499	6.53625	6.81978	6.56359
Synpr	ENSMUST00000145700	-1.49771	4.13193	24.7363	6.57358e-07	3.86554e-05	3.05703	4.35543	3.99345	4.19665	1.15476	2.25941	2.61902	2.59546
Slc5a5	ENSMUST00000000809	-1.50437	3.88647	18.2097	1.97869e-05	0.000719723	2.86439	3.91485	3.22066	4.45221	2.38424	1.48497	1.03406	2.61873
Syt6	ENSMUST00000117221	-1.51261	3.78907	39.8972	2.67681e-10	4.10629e-08	3.29407	3.67518	3.79182	3.7168	1.82034	2.40697	1.77102	1.4603
Kitl	ENSMUST00000020129	-1.51769	3.11664	31.0832	2.47207e-08	2.20812e-06	2.81953	3.30014	3.04558	2.47082	1.75621	0.760605	1.2904	0.900876
Tbx20	ENSMUST00000052946	-1.52237	5.32342	88.6504	4.71134e-21	5.11471e-18	5.09517	5.30014	5.19781	5.15409	3.44652	3.21432	3.42637	3.69187
Cpne8	ENSMUST00000064391	-1.52592	3.97888	49.2439	2.26029e-12	6.78713e-10	3.95012	3.91485	3.92932	3.46154	1.65433	1.90947	2.46405	2.19211
Tmem176b	ENSMUST00000203501	-1.53008	2.00537	32.9504	9.45425e-09	9.39632e-07	1.60723	2.02806	1.62743	1.88586	-0.00278349	-0.0625176	0.11206	0.11238
Synpr	ENSMUST00000112656	-1.53177	8.4042	41.5239	1.16441e-10	2.05416e-08	7.47609	8.61416	8.23272	8.54764	5.97626	6.56235	6.87815	6.594
Syt6	ENSMUST00000132325	-1.54215	3.77144	41.3344	1.28291e-10	2.23528e-08	3.23836	3.59476	3.83554	3.74766	1.78863	2.34557	1.72211	1.4603
Pkib	ENSMUST00000066028	-1.54225	1.82993	15.4541	8.45341e-05	0.00225525	0.156568	1.88511	1.29301	2.33517	-0.243792	-0.177995	0.25645	-0.539697
Tppp3	ENSMUST00000014990	-1.54694	8.11235	87.3756	8.9752e-21	9.04764e-18	8.11464	7.59878	8.18043	8.0262	6.23782	6.15591	6.44909	6.06234
Pvalb	ENSMUST00000120592	-1.54735	6.43077	76.2268	2.5289e-18	2.23064e-15	6.16406	5.99885	6.71416	6.26357	4.4209	4.30851	4.629	4.79761
Syt6	ENSMUST00000090697	-1.55241	3.78452	41.8759	9.72531e-11	1.8534e-08	3.23836	3.62207	3.84627	3.77038	1.78863	2.34557	1.74678	1.4603
Cpne8	ENSMUST00000088649	-1.55398	3.82258	43.8172	3.60522e-11	7.70917e-09	3.86439	3.73477	3.73524	3.3147	1.20367	1.7606	2.30708	2.11238
Synpr	ENSMUST00000153954	-1.55549	3.88662	25.6755	4.03919e-07	2.4893e-05	2.84959	4.0815	3.80287	3.9536	0.820339	1.85175	2.49349	2.2228
Gabrg3	ENSMUST00000068911	-1.56629	4.14926	50.2582	1.3479e-12	4.32338e-10	4.17449	4.15812	3.63364	4.0434	2.22751	1.48497	2.47884	2.53559
Gm11100	ENSMUST00000112652	-1.60655	4.11344	46.8229	7.7702e-12	1.92387e-09	3.31577	4.27742	4.05485	4.12793	1.88174	2.0184	2.13092	2.53559
Lgi1	ENSMUST00000198518	-1.61606	4.26703	45.0233	1.94704e-11	4.29353e-09	4.33183	3.64887	4.30861	4.20779	1.65433	2.21432	2.16791	2.91034
Tppp3	ENSMUST00000177126	-1.62373	6.84502	94.7068	2.20784e-22	2.59661e-19	6.90521	6.38096	6.96667	6.65302	4.94424	4.7762	5.07115	4.82037
Evc2	ENSMUST00000056365	-1.63745	2.81885	35.3795	2.71323e-09	3.30101e-07	3.04409	2.62207	2.39881	2.56046	0.296777	0.0443976	1.2904	1.17651
Tnfaip8l1	ENSMUST00000077788	-1.65362	2.08835	38.1946	6.40296e-10	9.12777e-08	1.86439	1.85473	1.85691	2.06806	0.203667	-0.762957	0.507989	-0.0991239
Rhoc	ENSMUST00000106787	-1.65714	3.11041	39.0023	4.23311e-10	6.1994e-08	3.26091	2.90006	3.00786	2.66115	1.6187	0.0443976	1.25645	1.11238
Tppp3	ENSMUST00000176419	-1.66139	6.725	100.82	1.00734e-23	1.57962e-20	6.80331	6.28599	6.84827	6.52416	4.80457	4.65067	4.86976	4.69734
Atp6ap1l	ENSMUST00000182104	-1.66659	2.40525	34.9911	3.31208e-09	3.86309e-07	2.13232	2.23088	2.51092	2.0434	0.296777	-0.593032	0.25645	0.974877
Crnde	ENSMUST00000034183	-1.66849	1.89906	33.9952	5.52493e-09	5.96558e-07	1.77324	1.6577	1.72365	1.70898	-0.895868	-0.593032	-0.228977	0.460303
Lgi1	ENSMUST00000087252	-1.67285	4.19738	47.373	5.86848e-12	1.47896e-09	4.29407	3.54807	4.22888	4.18542	1.58218	2.09502	2.03406	2.7925
Folr1	ENSMUST00000151706	-1.68511	1.42489	28.7251	8.34137e-08	6.16344e-06	1.24968	1.00058	1.29301	1.22981	-0.118261	-0.593032	-0.81394	-1.34705
Rhoc	ENSMUST00000196817	-1.70011	2.3373	40.7208	1.75609e-10	2.84869e-08	2.45913	2.15812	2.19572	1.85784	0.296777	-0.303526	0.387694	0.51093
Atp6ap1l	ENSMUST00000183162	-1.70075	2.75719	40.084	2.43279e-10	3.83326e-08	2.51646	2.58555	2.95928	2.3147	0.466702	-0.0625176	0.864132	1.17651
Tac1	ENSMUST00000090679	-1.701	5.7804	48.8795	2.72175e-12	7.8448e-10	6.04734	5.60392	5.77227	5.20501	3.55416	3.0444	4.41488	3.81282
Chrnb3	ENSMUST00000060943	-1.71264	6.07879	70.4685	4.67669e-17	3.66679e-14	6.08573	5.74929	6.41241	5.57988	3.80457	3.79929	4.41488	4.18043
Tac1	ENSMUST00000185187	-1.72041	6.50091	55.2622	1.05476e-13	4.02318e-11	6.76044	6.23825	6.56061	5.99277	4.20367	3.93053	5.12152	4.45708
Stbd1	ENSMUST00000202332	-1.72208	2.61897	34.2293	4.89852e-09	5.44353e-07	2.58953	1.91485	2.79182	2.47082	-0.243792	0.558971	1.18606	0.237911
Tcf19	ENSMUST00000159009	-1.72923	2.01186	33.1716	8.43738e-09	8.50548e-07	1.20387	2.05503	1.76945	2.18542	-0.243792	0.0443976	0.11206	-0.347051
Atp6ap1l	ENSMUST00000182446	-1.74667	4.03217	55.5725	9.00757e-14	3.55697e-11	3.66753	3.9512	4.37678	3.59481	1.99722	1.40697	2.13092	2.23791
Synpr	ENSMUST00000147677	-1.75597	4.89343	38.276	6.14136e-10	8.84418e-08	3.98439	5.12351	4.97402	4.91334	1.78863	2.7606	3.31534	3.08758
Atp6ap1l	ENSMUST00000109541	-1.76324	4.36297	63.6655	1.47443e-15	7.70689e-13	3.99114	4.27742	4.70903	3.98632	2.22751	1.85175	2.43399	2.58369
Stbd1	ENSMUST00000050952	-1.77305	3.15016	40.7829	1.70116e-10	2.79168e-08	3.21546	2.34454	3.2693	3.1627	0.466702	1.09502	1.61902	0.740411
Chrnb3	ENSMUST00000079463	-1.80338	3.68028	45.4298	1.58208e-11	3.54412e-09	3.38923	3.48005	4.1999	2.96678	1.58218	1.36633	1.59205	1.71904
Tgfbr2	ENSMUST00000035014	-1.85688	2.22747	41.7973	1.01241e-10	1.8534e-08	2.39942	2.13303	2.1093	1.67727	-0.243792	-0.441029	0.507989	0.045266
Tgfbr2	ENSMUST00000061101	-1.85688	2.22747	41.7973	1.01241e-10	1.8534e-08	2.39942	2.13303	2.1093	1.67727	-0.243792	-0.441029	0.507989	0.045266
Calb2	ENSMUST00000003754	-1.86677	8.80984	87.1914	9.85127e-21	9.26874e-18	8.83769	8.27993	8.92237	8.95526	6.41312	6.47545	7.22113	6.49687
Chrnb3	ENSMUST00000211104	-1.87702	2.71834	30.2837	3.73246e-08	3.11694e-06	2.13232	2.6577	3.33169	1.77038	0.466702	0.0443976	0.864132	0.559839
Axl	ENSMUST00000002677	-1.89024	2.1117	29.0532	7.04168e-08	5.3144e-06	1.89353	1.54807	1.35441	2.78533	0.203667	-0.955602	0.18606	-0.177126
Tac1	ENSMUST00000184986	-1.90449	4.38554	55.8064	7.99723e-14	3.31956e-11	4.62472	4.28314	4.40245	3.91334	1.68909	1.66331	2.90853	2.2228
Calb2	ENSMUST00000212297	-2.00984	7.08918	96.9004	7.29032e-23	9.35348e-20	7.19805	6.68816	7.11763	7.24679	4.4312	4.49443	5.42255	4.85996
Kcnip4	ENSMUST00000176978	-2.02443	6.47594	62.4761	2.69692e-15	1.31247e-12	5.73953	6.43969	6.68009	6.79275	3.36287	4.25385	4.70962	4.26397
Kcnip4	ENSMUST00000087395	-2.03423	6.47327	65.148	6.94786e-16	4.26327e-13	5.74353	6.43842	6.67559	6.79367	3.39481	4.24267	4.69068	4.24166
Kcnip4	ENSMUST00000166924	-2.04048	6.47294	63.5632	1.55304e-15	7.82789e-13	5.73953	6.43842	6.67784	6.79644	3.35206	4.24827	4.69068	4.23791
Kcnip4	ENSMUST00000172363	-2.04605	6.46959	64.4962	9.67189e-16	5.67254e-13	5.73953	6.43842	6.67484	6.79182	3.35206	4.2314	4.68112	4.23791
Tmeff2	ENSMUST00000081851	-2.04667	5.01089	104.159	1.8667e-24	3.29309e-21	4.62037	5.05837	5.31635	4.87192	2.36287	2.7606	2.80665	2.91974
Kcnip4	ENSMUST00000101215	-2.04819	6.4694	63.67	1.47109e-15	7.70689e-13	5.73953	6.43842	6.67559	6.79182	3.3302	4.2314	4.68431	4.23791
Kcnip4	ENSMUST00000176191	-2.05018	6.45316	64.4209	1.00484e-15	5.67254e-13	5.72946	6.42168	6.65819	6.77507	3.31914	4.22004	4.66179	4.21519
Kcnip4	ENSMUST00000175660	-2.06987	6.47949	65.7131	5.21581e-16	3.34594e-13	5.76341	6.45496	6.68906	6.80013	3.3302	4.24827	4.66826	4.21137
Cpne4	ENSMUST00000077190	-2.17926	3.27311	43.6504	3.926e-11	8.0301e-09	3.18042	3.35543	3.61494	2.64485	-0.381295	0.143933	1.59205	1.17651
Chrna6	ENSMUST00000033882	-2.1795	7.12985	98.7115	2.92105e-23	4.12248e-20	6.98946	6.96726	7.51386	7.04262	4.13598	4.50383	5.30292	4.8403
Ighg2c	ENSMUST00000195192	-2.17951	2.42597	23.9135	1.00764e-06	5.68831e-05	2.65907	1.47007	2.70019	2.33517	-3.70322	0.99193	-0.328513	-0.0251234
Kcnip4	ENSMUST00000101214	-2.22896	1.69863	41.1667	1.39782e-10	2.34851e-08	1.24968	1.54807	2.127	1.22981	-0.703223	-0.955602	-1.55091	-0.440161
Cpne4	ENSMUST00000057742	-2.24736	3.47768	49.2721	2.22807e-12	6.78713e-10	3.46885	3.5096	3.86748	2.81478	-0.00278349	0.237043	1.67149	1.38087
Pirt	ENSMUST00000123434	-2.26385	2.68248	68.9599	1.00484e-16	7.46382e-14	2.86439	2.54807	2.84627	2.25151	-0.118261	0.406968	-0.0484048	0.353388
Tmeff2	ENSMUST00000114565	-2.28955	1.87298	45.5329	1.50098e-11	3.41667e-09	1.49761	1.944	2.24518	1.27288	-1.3813	-0.593032	-0.81394	-0.347051
Tmem163	ENSMUST00000027585	-2.31142	5.54314	109.036	1.59371e-25	3.74868e-22	5.75549	4.73894	5.59282	5.98308	3.11696	2.83696	3.21286	3.01927
Tmem163	ENSMUST00000160616	-2.31142	5.54314	109.036	1.59371e-25	3.74868e-22	5.75549	4.73894	5.59282	5.98308	3.11696	2.83696	3.21286	3.01927
Tmem163	ENSMUST00000185560	-2.32439	5.53124	108.089	2.56922e-25	5.17992e-22	5.75945	4.71377	5.57197	5.97658	3.12967	2.8069	3.14953	3.0105
Ighg2c	ENSMUST00000103416	-2.32988	1.96349	28.008	1.20815e-07	8.56813e-06	2.27205	0.944	2.21239	1.82928	-3.70322	0.324506	-0.965943	-0.440161
Tmem163	ENSMUST00000160111	-2.47335	2.33043	66.7181	3.13246e-16	2.21042e-13	2.70911	1.72641	2.27725	2.41424	-0.243792	-0.441029	-0.81394	-0.0991239
Necab2	ENSMUST00000098363	-2.51758	6.35238	160.113	1.06875e-36	1.50833e-32	6.57947	6.0815	6.77086	6.13086	3.43633	3.83696	3.81833	3.61873
Rbpms2	ENSMUST00000169003	-2.61605	5.64819	141.995	9.74703e-33	6.87799e-29	5.66542	5.34999	5.74959	6.08326	2.4053	3.11969	3.30708	2.54777
Rbpms2	ENSMUST00000055844	-2.62524	5.9402	123.19	1.26712e-28	4.4707e-25	5.97419	5.60392	6.02802	6.40701	2.73972	3.52244	3.55762	2.64163
D930028M14Rik	ENSMUST00000098678	-2.69349	2.54797	55.5582	9.07325e-14	3.55697e-11	2.3582	2.80794	2.89873	2.0434	-0.243792	-0.955602	0.564572	-1.5397
Necab2	ENSMUST00000148328	-2.86832	3.72344	125.647	3.6742e-29	1.72846e-25	3.99787	3.53855	4.14883	3.40459	0.689094	0.880899	0.818329	0.51093
Gm765	ENSMUST00000164491	-3.3651	2.64246	75.4109	3.82273e-18	3.17354e-15	2.74153	2.02806	2.88839	3.13962	-3.70322	-0.955602	-1.13587	0.17651
