# Supplementary material for: Genetic tuning of retinal ganglion cell subtype identity to drive visual behavior
Source: Nat Commun. 2025 Sep 30;16:8678. doi: 10.1038/s41467-025-63675-w (PMC12484735; doi:10.1038/s41467-025-63675-w)
Supplement: Supplementary file 4 — Supplementary Dataset 2 [file 41467_2025_63675_MOESM4_ESM.xlsx]

## Sheet: DE genes
Brn3bcKO differentially-expressed genes (adult ipRGCs)								log2FC cKO/ctrl		BRN3B peak (E14.5 retina)
chr9	65629647	65660528	+	ENSMUST00000169003	Rbpms2		downregulated	-2.61605		chr9	65660016	65660017	Pou4f2_mergepeak_BAMPE2271_peak_4109
chr9	104569786	105034544	+	ENSMUST00000077190	Cpne4		downregulated	-2.17926		chr9	104814316	104814317	Pou4f2_mergepeak_BAMPE2271_peak_4145
chr1	50927518	51187270	+	ENSMUST00000081851	Tmeff2		downregulated	-2.04667		chr1	51096841	51096842	Pou4f2_mergepeak_BAMPE2271_peak_157
chr5	48389501	49524907	-	ENSMUST00000087395	Kcnip4		downregulated	-2.03423		chr5	49135814	49135815	Pou4f2_mergepeak_BAMPE2271_peak_3316
chr17	56162476	56173955	+	ENSMUST00000077788	Tnfaip8l1		downregulated	-1.65362		chr17	56165822	56165823	Pou4f2_mergepeak_BAMPE2271_peak_2362
chr14	13284779	13615459	+	ENSMUST00000070323	Synpr		downregulated	-1.49552		chr14	13466914	13466915	Pou4f2_mergepeak_BAMPE2271_peak_1879
chr15	98632219	98644530	+	ENSMUST00000109150	Cacnb3		downregulated	-1.47902		chr15	98628656	98628657	Pou4f2_mergepeak_BAMPE2271_peak_2159
chr10	121780990	122047315	-	ENSMUST00000081688	Srgap1		downregulated	-1.389		chr10	121860183	121860184	Pou4f2_mergepeak_BAMPE2271_peak_1028
chr1	77367184	77515088	-	ENSMUST00000027451	Epha4		downregulated	-1.26687		chr1	77383910	77383911	Pou4f2_mergepeak_BAMPE2271_peak_253
chr1	152399829	152509818	+	ENSMUST00000127586	Colgalt2		downregulated	-1.24598		chr1	152423418	152423419	Pou4f2_mergepeak_BAMPE2271_peak_531
chr9	120539817	120568318	+	ENSMUST00000047687	Entpd3		downregulated	-1.23235		chr9	120544644	120544645	Pou4f2_mergepeak_BAMPE2271_peak_4162
chr15	95219450	95528706	-	ENSMUST00000166170	Nell2		downregulated	-1.1379		chr15	95410404	95410405	Pou4f2_mergepeak_BAMPE2271_peak_2156
chr1	175962406	176275312	-	ENSMUST00000125404	Pld5		downregulated	-1.05881		chr1	176081261	176081262	Pou4f2_mergepeak_BAMPE2271_peak_617
chr7	123982868	124398989	+	ENSMUST00000106437	Hs3st4		downregulated	-0.93529		chr7	124381494	124381495	Pou4f2_mergepeak_BAMPE2271_peak_3771
chr7	121392289	121501770	+	ENSMUST00000084628	Hs3st2		downregulated	-0.93144		chr7	121451456	121451457	Pou4f2_mergepeak_BAMPE2271_peak_3765
chr11	118491154	118909572	-	ENSMUST00000017576	Rbfox3		downregulated	-0.86575		chr11	118600131	118600132	Pou4f2_mergepeak_BAMPE2271_peak_1334
chr1	123332141	124045163	-	ENSMUST00000112603	Dpp10		downregulated	-0.86484		chr1	123946371	123946372	Pou4f2_mergepeak_BAMPE2271_peak_425
chr9	20667985	20728219	-	ENSMUST00000034692	Olfm2		downregulated	-0.82614		chr9	20666067	20666068	Pou4f2_mergepeak_BAMPE2271_peak_4026
chr4	119465282	119492628	-	ENSMUST00000049994	Rimkla		downregulated	-0.81558		chr4	119489282	119489283	Pou4f2_mergepeak_BAMPE2271_peak_3216
chr11	100370618	100397749	-	ENSMUST00000001592	Jup		downregulated	-0.78105		chr11	100403680	100403681	Pou4f2_mergepeak_BAMPE2271_peak_1298
chr7	34674467	34812686	-	ENSMUST00000078686	Chst8		downregulated	-0.72833		chr7	34695230	34695231	Pou4f2_mergepeak_BAMPE2271_peak_3652
chr16	6809221	7409813	+	ENSMUST00000115841	Rbfox1		downregulated	-0.71954		chr16	6900172	6900173	Pou4f2_mergepeak_BAMPE2271_peak_2173
chr8	31837204	31918384	-	ENSMUST00000207584	Nrg1		downregulated	-0.69651		chr8	31843375	31843376	Pou4f2_mergepeak_BAMPE2271_peak_3865
chr10	123264075	123741204	+	ENSMUST00000050756	Fam19a2		downregulated	-0.6719		chr10	123460749	123460750	Pou4f2_mergepeak_BAMPE2271_peak_1039
chr8	78433009	78436645	-	ENSMUST00000034115	Pou4f2		downregulated	-0.65767		chr8	78428067	78428068	Pou4f2_mergepeak_BAMPE2271_peak_3918
chr16	39984370	42176295	+	ENSMUST00000187695	Lsamp		downregulated	-0.65295		chr16	40352655	40352656	Pou4f2_mergepeak_BAMPE2271_peak_2214
chr5	33019760	33026976	+	ENSMUST00000138261	Ywhah		downregulated	-0.65203		chr5	33011287	33011288	Pou4f2_mergepeak_BAMPE2271_peak_3306
chr11	107874670	107915055	-	ENSMUST00000039071	Cacng5		downregulated	-0.64755		chr11	107918173	107918174	Pou4f2_mergepeak_BAMPE2271_peak_1311
chr8	92674287	92680956	+	ENSMUST00000034185	Irx6		downregulated	-0.64643		chr8	92671087	92671088	Pou4f2_mergepeak_BAMPE2271_peak_3943
chr8	33782642	33929863	-	ENSMUST00000053251	Rbpms		downregulated	-0.63534		chr8	33799853	33799854	Pou4f2_mergepeak_BAMPE2271_peak_3867
chr11	44617316	45008091	+	ENSMUST00000081265	Ebf1		downregulated	-0.63477		chr11	44738971	44738972	Pou4f2_mergepeak_BAMPE2271_peak_1182
chr2	59646810	59845717	+	ENSMUST00000139863	Tanc1		downregulated	-0.59621		chr2	59655941	59655942	Pou4f2_mergepeak_BAMPE2271_peak_2695
chr18	57533779	57731065	+	ENSMUST00000079738	1700011I03Rik		downregulated	-0.58798		chr18	57609619	57609620	Pou4f2_mergepeak_BAMPE2271_peak_2492
chr4	46662304	46991873	-	ENSMUST00000107749	Gabbr2		downregulated	-0.58484		chr4	46731805	46731806	Pou4f2_mergepeak_BAMPE2271_peak_3124
chr13	20090618	20606528	+	ENSMUST00000072519	Elmo1		downregulated	-0.58345		chr13	20370266	20370267	Pou4f2_mergepeak_BAMPE2271_peak_1699
chr11	33629789	33843585	-	ENSMUST00000109340	Kcnip1		downregulated	-0.57975		chr11	33658474	33658475	Pou4f2_mergepeak_BAMPE2271_peak_1142
chr13	18121100	18382041	-	ENSMUST00000139064	Pou6f2		downregulated	-0.55296		chr13	18323688	18323689	Pou4f2_mergepeak_BAMPE2271_peak_1690
chr16	42248457	42276072	-	ENSMUST00000125187	Gap43		downregulated	-0.50664		chr16	42255176	42255177	Pou4f2_mergepeak_BAMPE2271_peak_2222
chr1	78310344	78420289	+	ENSMUST00000036172	Sgpp2		downregulated	-0.46185		chr1	78426251	78426252	Pou4f2_mergepeak_BAMPE2271_peak_259
chr6	50295686	50370215	-	ENSMUST00000090019	Osbpl3		upregulated	1.74274		chr6	50350831	50350832	Pou4f2_mergepeak_BAMPE2271_peak_3525
chr2	102658658	102790784	+	ENSMUST00000080210	Slc1a2		upregulated	1.37303		chr2	102686094	102686095	Pou4f2_mergepeak_BAMPE2271_peak_2768
chr3	95929245	95947390	+	ENSMUST00000165307	Anp32e		upregulated	1.25889		chr3	95953349	95953350	Pou4f2_mergepeak_BAMPE2271_peak_2988
chr9	96943481	97018843	-	ENSMUST00000055433	Spsb4		upregulated	0.85808		chr9	96969974	96969975	Pou4f2_mergepeak_BAMPE2271_peak_4136
chr12	105453855	105493095	+	ENSMUST00000178224	D430019H16Rik		upregulated	0.68134		chr12	105501991	105501992	Pou4f2_mergepeak_BAMPE2271_peak_1631
chr4	9575266	9669162	-	ENSMUST00000108337	Asph		upregulated	0.65097		chr4	9597194	9597195	Pou4f2_mergepeak_BAMPE2271_peak_3084
chr10	108497649	109010975	-	ENSMUST00000105276	Syt1		upregulated	0.64592		chr10	108767699	108767700	Pou4f2_mergepeak_BAMPE2271_peak_987
chr7	49974863	50866608	+	ENSMUST00000081872	Nell1		upregulated	0.63119		chr7	50826278	50826279	Pou4f2_mergepeak_BAMPE2271_peak_3667
chr11	75177642	75190519	-	ENSMUST00000044949	Dph1		upregulated	0.62693		chr11	75197322	75197323	Pou4f2_mergepeak_BAMPE2271_peak_1257
chr18	59062247	59076962	+	ENSMUST00000117064	A730017C20Rik		upregulated	0.60622		chr18	59062913	59062914	Pou4f2_mergepeak_BAMPE2271_peak_2495
chr2	154791095	154867245	+	ENSMUST00000109701	Raly		upregulated	0.6062		chr2	154784249	154784250	Pou4f2_mergepeak_BAMPE2271_peak_2826
chr1	155558121	155691330	+	ENSMUST00000035560	Acbd6		upregulated	0.59838		chr1	155605771	155605772	Pou4f2_mergepeak_BAMPE2271_peak_542
chr1	184813067	184845881	-	ENSMUST00000068725	Marc2		upregulated	0.58519		chr1	184827809	184827810	Pou4f2_mergepeak_BAMPE2271_peak_646
chr4	129713818	129742296	-	ENSMUST00000066257	Khdrbs1		upregulated	0.55533		chr4	129709456	129709457	Pou4f2_mergepeak_BAMPE2271_peak_3226
chr1	187609028	188214386	+	ENSMUST00000110939	Esrrg		upregulated	0.55471		chr1	187787372	187787373	Pou4f2_mergepeak_BAMPE2271_peak_658
chr16	59612948	59639167	-	ENSMUST00000023405	Arl6		upregulated	0.54122		chr16	59604604	59604605	Pou4f2_mergepeak_BAMPE2271_peak_2241
chr8	64592541	64693054	-	ENSMUST00000048967	Cpe		upregulated	0.50774		chr8	64636532	64636533	Pou4f2_mergepeak_BAMPE2271_peak_3899
