# Supplementary material for: Genetic tuning of retinal ganglion cell subtype identity to drive visual behavior
Source: Nat Commun. 2025 Sep 30;16:8678. doi: 10.1038/s41467-025-63675-w (PMC12484735; doi:10.1038/s41467-025-63675-w)
Supplement: Supplementary file 7 — Source data [file 41467_2025_63675_MOESM7_ESM.xlsx]

## Sheet: Fig. 1
Figure 1 C					Figure 1 F										Figure 1 G		Figure 1 H										Figure 1 K - left panel					Figure 1K - right panel
	cKO-UP	cKO-DN	no change		Brn3b High			Brn3b Low			all ipRGCs				see Extended Data Table 1		log2FC	cKO1/ctrl	cKO2/ctrl	cKO3/ctrl	cKO4/ctrl			average	sterror		Chrna6		Zcchc12				Control	Brn3bcKO
fraction overlap	0.25	0.533333	0.138365		Gene	Transcript	cKO/ctrl log2FC (norm)	Gene	Transcript	cKO/ctrl log2FC (norm)	Gene	Transcript	cKO/ctrl log2FC (norm)				Chrna6	-2.60835	-2.2405	-1.4414	-1.90403		Chrna6	-2.04857	0.248283		Control	BrnbcKO	Control	BrnbcKO		Zcchc12+	30	79
					Cox4i2	ENSMUST00000010020	-0.542122	Rab3b	ENSMUST00000003502	0.625579	Bcam	ENSMUST00000003061	0.0863182				Zcchc12	0.55803	1.06971	1.17833	1.46736		Zcchc12	1.06836	0.189677		0.408309	0.704056	0	0.07445		Zcchc12-	128	164
					Cpne8	ENSMUST00000014777	-1.36442	Bmp7	ENSMUST00000009143	0.648484	Man1a	ENSMUST00000003843	-0.245667														0.537249	0.869565	0	0
					Nupr1	ENSMUST00000032961	0.253765	Lsp1	ENSMUST00000018963	0.551091	Clic1	ENSMUST00000007257	-0.433764														0.652436	0.589331	0.057185	0
					Chrna6	ENSMUST00000033882	-2.04857	Prkcd	ENSMUST00000022521	0.556342	Kcnab3	ENSMUST00000018614	0.230771														0.463037	0.564852	0	0.699239
					Anxa2	ENSMUST00000034756	-0.647953	Gna14	ENSMUST00000025602	1.87983	Rgs17	ENSMUST00000019909	-0.102367														0.973066	0.544757	0	0.173435
					Ramp3	ENSMUST00000045374	0.185534	Gal	ENSMUST00000025842	0.467549	Mgat4c	ENSMUST00000020039	-0.838532														0.416332	0.544757	0	0.173435
					Chn2	ENSMUST00000046856	0.342577	Cdh7	ENSMUST00000027542	0.967356	Pcbd1	ENSMUST00000020298	-0.389785														0.558453	0.544757	0.598676	0.173435
					Lypd6	ENSMUST00000053208	0.368044	Cd1d1	ENSMUST00000029717	0.11059	Asap1	ENSMUST00000023008	0.0612264														0.427221	0.46182	0	0.389171
					Rbpms2	ENSMUST00000055844	-2.50396	Spp1	ENSMUST00000031243	-0.131014	Prph	ENSMUST00000024249	-0.50892														0.859312	0.483011	0	0
					Nxph1	ENSMUST00000060369	-0.0555775	Cdkn1c	ENSMUST00000037287	1.35715	Rgs4	ENSMUST00000027991	0.00194073														0.469341	0.936792	0	0
					Chrnb3	ENSMUST00000060943	-1.52306	Lsp1	ENSMUST00000038946	0.489461	Pcsk2	ENSMUST00000028905	-0.346782														0.52063	0.969675	0.783586	0.300338
					Cpne8	ENSMUST00000064391	-1.375	Igfbp2	ENSMUST00000047328	-0.205919	Ap1s2	ENSMUST00000033734	-0.249039														0.52063	0.776032	0	0.861252
					Chn2	ENSMUST00000067741	0.1259	Zcchc12	ENSMUST00000048067	1.06836	Pou4f2	ENSMUST00000034115	-0.501047														0.567335	0.561564	0.181829	0
					Cpne6	ENSMUST00000074225	-0.307475	Mrap2	ENSMUST00000049457	0.191655	Irx6	ENSMUST00000034185	-0.475938														0.625501	0.738034	0	0
					Chrnb3	ENSMUST00000079463	-1.56012	Tmie	ENSMUST00000050958	0.143385	Clstn2	ENSMUST00000035027	-0.849727														0.450143	0.414322	0.342084	0
					Tmeff2	ENSMUST00000081851	-1.87031	Gldn	ENSMUST00000056740	0.140753	Cck	ENSMUST00000035120	0.0103009														0.568195	0.486299	0	0
					Cpne8	ENSMUST00000088649	-1.43237	Cd24a	ENSMUST00000058714	0.550124	Ntrk3	ENSMUST00000039431	0.207913														0.821777	0.667885	0.190047	0
					Htr1d	ENSMUST00000088677	-0.59099	Rasd1	ENSMUST00000062405	1.04125	Ntrk3	ENSMUST00000039438	-0.0713092														0.881089	0.444647	0	0
					Tac1	ENSMUST00000090679	-1.5666	Cd1d1	ENSMUST00000063869	0.140452	Parm1	ENSMUST00000040576	-1.21032														0.735817	0.521008	0	0.219966
					Syt6	ENSMUST00000090697	-1.39998	Gpx3	ENSMUST00000082430	0.441152	Fgf1	ENSMUST00000040647	0.213117														0.558453	0.54768	0	0
					Cox4i2	ENSMUST00000109821	-0.436484	Spp1	ENSMUST00000086833	-0.131772	Rbms3	ENSMUST00000044901	-0.226185														0.515759	0.549507	0	0
					March1	ENSMUST00000110258	0.520079	Lsp1	ENSMUST00000105966	0.467694	Slc24a2	ENSMUST00000044990	0.0820547														0.429799	0.576178	0	0
					Lypd6	ENSMUST00000112712	0.379742	Lsp1	ENSMUST00000105967	0.503954	Stk32a	ENSMUST00000045477	-0.449477														0.796275	0.402265	0	0
					Tmeff2	ENSMUST00000114565	-2.13978	Lsp1	ENSMUST00000105968	0.56092	Prph	ENSMUST00000047104	-0.509173														0.524355	0.42236	0.23616	0
					Syt6	ENSMUST00000117221	-1.37084	Rab3b	ENSMUST00000106650	0.651173	Atp2b4	ENSMUST00000048953	-0.641296														0.458166	0.382901	0	0
					Htr1d	ENSMUST00000117699	-0.522878	Rab3b	ENSMUST00000106651	0.604378	Ptprf	ENSMUST00000049074	0.254758														0.499427	0.503471	0	0
					Htr1d	ENSMUST00000121571	-0.522844	Cd1d1	ENSMUST00000107620	0.0532363	Vat1l	ENSMUST00000049509	0.164608														0.382521	0.470954	0	0
					Anxa2	ENSMUST00000123470	-0.948605	Prkcd	ENSMUST00000112202	0.542547	Tbx20	ENSMUST00000052946	-1.35806														0.606877	0.360614	0	0
					Nupr1	ENSMUST00000131174	0.179053	Prkcd	ENSMUST00000112203	0.530136	Sphkap	ENSMUST00000053075	0.481454														0.546418	0.367921	0.36126	0
					Syt6	ENSMUST00000132325	-1.39096	Prkcd	ENSMUST00000112206	0.5054	Gng2	ENSMUST00000055100	-0.20239														0.570201	0.385824	0	0
					Anxa2	ENSMUST00000136282	-0.820855	Prkcd	ENSMUST00000112207	0.498706	Gpr153	ENSMUST00000055754	-0.681323														0.399427	0.540373	0	0
					Ramp3	ENSMUST00000139540	0.117659	Prkcd	ENSMUST00000112208	0.633233	Lrfn5	ENSMUST00000055815	-0.488916														0.736676	0.382901	0	0
					Anxa2	ENSMUST00000143878	-0.644065	Prkcd	ENSMUST00000112210	0.597909	Gabra3	ENSMUST00000055966	-0.175623														0.96533	0.364633	0.196439	0
					1500009L16Rik	ENSMUST00000150459	-0.721946	Prkcd	ENSMUST00000112211	0.601206	Pam	ENSMUST00000058762	-0.367363														0.546991	0.23639	0.921927	0
					Nxph1	ENSMUST00000160300	-0.067932	Cdh7	ENSMUST00000112701	0.847732	Nxph3	ENSMUST00000058866	0.151216														0.833524	0.300329	0	0
					Cpne6	ENSMUST00000163767	-0.324856	Spp1	ENSMUST00000112746	-0.222029	Lrrc4c	ENSMUST00000059049	-0.320539														0.474212	0.294483	0	0
					Cpne6	ENSMUST00000165262	-0.290173	Spp1	ENSMUST00000112747	-0.132382	Cxxc5	ENSMUST00000060722	0.687942														0.416905	0.354768	0	0
					Cpne6	ENSMUST00000165725	-0.561778	Spp1	ENSMUST00000112748	-0.129931	Rgs17	ENSMUST00000064225	-0.105224														0.430372	0.449032	0	0.030034
					Rbpms2	ENSMUST00000169003	-2.48314	Mrap2	ENSMUST00000113149	0.179596	Egr1	ENSMUST00000064795	0.102401														0.424642	0.476069	0	0
					Lypd6	ENSMUST00000169232	0.359434	Zcchc12	ENSMUST00000115256	1.04957	Abr	ENSMUST00000065028	-0.24858														0.495415	0.492875	0	0
					Cpne6	ENSMUST00000169869	-0.319213	Zcchc12	ENSMUST00000115257	1.06288	Syt5	ENSMUST00000065957	-0.0682336														0.475645	0.701498	0	0.339679
					Cpne6	ENSMUST00000170155	-0.293953	Zcchc12	ENSMUST00000115258	1.06438	Kcnip1	ENSMUST00000065970	-0.431824														0.393123	0.701498	0	0.339679
					Cpne6	ENSMUST00000171643	-0.316469	Igfbp2	ENSMUST00000120564	-0.363734	Abat	ENSMUST00000065987	0.437976														0.281662	0.701498	0	0.339679
					A830018L16Rik	ENSMUST00000171690	-1.39337	Gpx3	ENSMUST00000125094	0.477098	Chl1	ENSMUST00000066905	0.292856														0.337249	0.471319	0	0.095601
					Tac1	ENSMUST00000184986	-1.801	Ucp2	ENSMUST00000126534	0.202592	Sema5a	ENSMUST00000067458	0.402777														0.851862	0.56266	0	0.654399
					Tac1	ENSMUST00000185187	-1.57585	Cdh7	ENSMUST00000131464	0.912566	Rbms3	ENSMUST00000068962	0.0221805														0.689971	0.461454	0.189134	0.379019
					Nupr1	ENSMUST00000187609	-0.134182	Prkcd	ENSMUST00000140701	0.444781	Ap1s2	ENSMUST00000069041	-0.190748														0.448711	0.489587	0	0
					Nupr1	ENSMUST00000191192	0.0575208	Spp1	ENSMUST00000145084	-0.176657	Rbms3	ENSMUST00000069095	-0.1656														0.403152	0.411399	0	0.245347
					Grin2a	ENSMUST00000199708	-1.20204	Gpx3	ENSMUST00000149324	0.510448	Abr	ENSMUST00000072740	-0.229377														0.500287	0.372671	0	0.040609
					Chrnb3	ENSMUST00000211104	-1.60528	Lsp1	ENSMUST00000149521	0.51158	Gnai1	ENSMUST00000074694	-0.272426														0.339542	0.399708	0	0.005922
								Igfbp2	ENSMUST00000155703	-0.26093	Chst8	ENSMUST00000078686	-0.556441														0.789398	0.54768	1	0.135364
								Mchr1	ENSMUST00000166855	0.399522	Crip2	ENSMUST00000084882	0.156509														0.895702	0.732919	0	0.231387
								Cdkn1c	ENSMUST00000167912	1.34946	Hs6st2	ENSMUST00000088172	-0.227132														0.393983	0.465839	0	0.03088
								Cdh7	ENSMUST00000172005	1.03042	Nr2f1	ENSMUST00000091458	0.623319														0.52063	0.480088	0	0
								Mrap2	ENSMUST00000179313	0.18571	Abr	ENSMUST00000094012	-0.230073														0.697708	0.439898	0	0
								Ucp2	ENSMUST00000207748	0.0657504	Igf1	ENSMUST00000095360	-0.0118453														0.559026	0.449763	0	0
								Cdkn1c	ENSMUST00000207910	1.64879	Pam	ENSMUST00000097625	-0.365538														0.525788	0.474607	0	0.104907
											Mast4	ENSMUST00000099202	-0.334072														0.879656	0.389478	0.702317	0
											Kcnip1	ENSMUST00000101368	-0.420798														0.887106	0.358056	0.717384	0
											Tmem176b	ENSMUST00000101429	-0.750455														0.55043	0.362806	0	0
											Igf1	ENSMUST00000105300	-0.307786														0.570774	0.37669	0.713275	0
											Gpr153	ENSMUST00000105650	-0.678039														0.865903	0.370113	0	0.096447
											Gpr153	ENSMUST00000105651	-0.681211														0.458166	0.377786	0	0
											Slc24a2	ENSMUST00000107155	0.123469														0.556447	0.371209	0	0
											Slc24a2	ENSMUST00000107157	0.317377														0.646705	0.350384	0	0
											Slc24a2	ENSMUST00000107158	0.318597														0.301433	0.33175	0	0
											Abr	ENSMUST00000108407	-0.229575														0.273066	0.403727	0	0.186125
											Abr	ENSMUST00000108408	-0.318693														0.380229	0.425283	0	0
											Kcnip1	ENSMUST00000109340	-0.40334														0.393696	0.34673	0	0
											Asap1	ENSMUST00000110114	0.0521197														0.397708	0.327731	0.500514	0
											Asap1	ENSMUST00000110115	0.0561121														0.335858	0.378517	0	0
											Rgs4	ENSMUST00000111357	0.00429904														0.310991	0.543296	0	0
											Rbms3	ENSMUST00000111772	-0.0362211														0.319894	0.625137	0	0.226311
											Rbms3	ENSMUST00000111773	-0.114206														0.330946	0.526123	0	0
											Atp2b4	ENSMUST00000112264	-0.38999														0.310991	0.392035	0	0
											Ap1s2	ENSMUST00000112294	0.424812														0.32542	0.679942	0	0.291032
											Gabra3	ENSMUST00000114554	-0.22397														0.341998	0.44757	0	0.308376
											Hs6st2	ENSMUST00000114871	-0.21896														0.366558	0.421264	0	0
											Fgf1	ENSMUST00000115582	-0.129364														0.870037	0.529412	0	0
											Abat	ENSMUST00000115839	0.0710542														0.531416	0.502009	0	0.071489
											Rgs17	ENSMUST00000117676	-0.167962														0.415677	0.588235	0	0.308799
											Lrfn5	ENSMUST00000119481	-0.466707														0.367479	0.605407	0	0.118443
											Mgat4c	ENSMUST00000120748	-0.854347														0.421203	0.48776	0	0.195854
											Igf1	ENSMUST00000121161	-0.479862														0.360111	0.775301	0	0.211506
											Igf1	ENSMUST00000121952	-0.573524														0.466025	0.410303	0	0
											Igf1	ENSMUST00000122100	-0.585694														0.488129	0.571063	0	0.291878
											Igf1	ENSMUST00000122386	-0.410771														0.550143	0.422726	0	0
											Ptprf	ENSMUST00000123484	0.0464374														0.386512	0.54293	0	0.162014
											Vat1l	ENSMUST00000124143	0.159092														0.382214	0.557179	0	0.347716
											Ptprf	ENSMUST00000124758	0.0232861														0.438088	0.39167	0	0
											Nr2f1	ENSMUST00000125176	0.512687														0.590053	0.51772	0	0.43401
											Atp2b4	ENSMUST00000125659	-0.479599														0.430413	0.469492	0	0.22335
											Nr2f1	ENSMUST00000127137	0.515497														0.474314	0.436609	0	0.769882
											Fgf1	ENSMUST00000131348	0.211949														0.563958	0.426745	0	0
											Rgs17	ENSMUST00000131996	-0.0967872														0.512689	0.430033	0	0
											Rgs4	ENSMUST00000132567	-0.234855														0.495804	0.417245	0	0
											Bcam	ENSMUST00000133271	0.0293584														0.43686	0.42711	0	0
											Slc24a2	ENSMUST00000134248	-0.118722														0.450675	0.478626	0	0
											Kcnab3	ENSMUST00000134561	-0.266781														0.66404	0.430033	0	0
											Slc24a2	ENSMUST00000134643	-0.0363156														0.518215	0.6076	0	0
											Kcnip1	ENSMUST00000135034	-1.06608														0.657593	0.485934	0.090417	0
											Lrrc4c	ENSMUST00000135431	-0.383338														0.780393	0.368652	0	0
											Lrfn5	ENSMUST00000138980	-0.148211														0.658821	0.438436	0	0.024112
											Ap1s2	ENSMUST00000140845	-0.29562														0.557818	0.290099	0	0
											Abr	ENSMUST00000141442	-0.226286														0.537249	0.292656	0	0
											Kcnab3	ENSMUST00000142328	0.219849														0.740176	0.248813	0	0
											Atp2b4	ENSMUST00000143567	-0.641933														0.653602	0.400073	0	0
											Ptprf	ENSMUST00000150096	0.0370164														0.439623	0.417976	0.005789	0
											Nr2f1	ENSMUST00000150498	0.480273														0.405546	0.358787	0	0.271997
											Chst8	ENSMUST00000154629	-0.553338														0.509926	0.381805	0	0
											Kcnip1	ENSMUST00000154760	-0.941014														0.617683	0.584947	0	1
											Slc24a2	ENSMUST00000155361	-0.0772335														0.534486	0.366825	0.063512	0.080795
											6330403K07Rik	ENSMUST00000156068	0.101854														0.435939	0.494337	0	0.079526
											Gng2	ENSMUST00000159073	-0.241029														0.493348	0.540373	0	0.269882
											Sphkap	ENSMUST00000159078	0.288133														0.560274	0.530508	0.005299	0
											Gng2	ENSMUST00000160013	-0.192393														0.506242	0.508951	0	0
											Sphkap	ENSMUST00000160953	0.303416														0.56887	0.595177	0	0.159052
											Pam	ENSMUST00000161567	-0.383305														0.494269	0.50749	0	0
											Clstn2	ENSMUST00000162295	-0.947758														0.485366	1	0	0.049915
											Pam	ENSMUST00000162803	-0.636077														0.798199	0.771648	0	0
											Lrrc4c	ENSMUST00000162807	-0.44214														0.427343	0.423091	0	0
											Mgat4c	ENSMUST00000163753	-0.792749														0.567028	0.5327	0.032204	0
											Rbms3	ENSMUST00000164018	0.072228														0.56273	0.52795	0	0
											Tmem176b	ENSMUST00000164733	-0.792979														0.462341	0.563756	0	0
											Egr1	ENSMUST00000165033	0.10975														0.534179	0.645597	0	0
											Atp2b4	ENSMUST00000165602	-0.642798														0.427846	0.401535	0	0
											Tmem176b	ENSMUST00000166247	-0.725252														0.603673	0.596273	0	0
											Mast4	ENSMUST00000166726	-0.331918														0.472389	0.626233	0	0
											Mast4	ENSMUST00000167058	-0.400038														0.59703	0.413226	0	0
											Irx6	ENSMUST00000167261	-0.468454														0.613832	0.413592	0	0
											Unc5d	ENSMUST00000168630	-0.0403989														0.622428	0.558275	0	0
											Mast4	ENSMUST00000171791	-0.275192														0.483329	0.454512	0	0
											Spock1	ENSMUST00000172326	0.180143														0.489581	0.330289	0	0
											Clic1	ENSMUST00000172599	-0.602366														0.690414	0.38144	0	0
											Rbms3	ENSMUST00000173429	-0.0256435														0.845533	0.357326	0	0
											Rbms3	ENSMUST00000174868	-0.025255														0.579057	0.382901	0	0
											Asap1	ENSMUST00000175793	0.0683376														0.552488	0.377055	0	0
											Asap1	ENSMUST00000175799	0.0616939														0.551706	0.413592	0	0
											Asap1	ENSMUST00000176014	-0.132686														0.620083	0.340884	0	0
											Asap1	ENSMUST00000176384	0.0287043														0.843188	0.770186	0	0
											Asap1	ENSMUST00000177035	-0.232984														0.468091	0.752649	0	0
											Asap1	ENSMUST00000177083	0.0747442														0.592732	0.697114	0	0.00846
											Asap1	ENSMUST00000177371	0.0211881														0.808414	0.480818	0	0
											Asap1	ENSMUST00000177374	0.0601236														0.73652	0.761052	0	0.218697
											Mgat4c	ENSMUST00000179929	-0.846236														0.487236	0.563756	0	0
											Spock1	ENSMUST00000185502	-0.174148														0.706434	0.626233	0	0.424281
											Spock1	ENSMUST00000186271	0.0850733														0.724017	0.682864	0	0.546531
											Mast4	ENSMUST00000194446	-0.360826														0.690414	0.54768	0	0
											Crip2	ENSMUST00000196015	-0.112462														0.50013	0.854951	0	0
											Crip2	ENSMUST00000197396	-0.0407277														0.557567	0.58312	0	0
											Crip2	ENSMUST00000200380	-0.0788285														1	0.80928	0.421185	0.126058
											Tmem176b	ENSMUST00000203229	-0.920204														0.562321	0.451589	0.170072	0
											Tmem176b	ENSMUST00000203265	-1.19565														0.468123	0.600658	0	0
											Tmem176b	ENSMUST00000203355	-0.822013														0.658309	0.654731	0	0
											Tmem176b	ENSMUST00000203501	-1.36339														0.78116	0.584947	0	0
											Chl1	ENSMUST00000203830	0.387327														0.545845	0.499452	0	0.145939
											Chl1	ENSMUST00000203912	0.209795														0.542264	0.438802	0	0
											Tmem176b	ENSMUST00000204073	-0.78041														0.898997	0.495068	0	0
											Tmem176b	ENSMUST00000204783	-0.912565														0.52937	0.513701	0	0
											Chl1	ENSMUST00000205098	0.14715														0.700573	0.39167	0	0
											Tmem176b	ENSMUST00000205147	-1.10106														0.609241	0.525393	0	0
											Tmem176b	ENSMUST00000205159	-1.17369														0.638252	0.450128	0	0
											Chst8	ENSMUST00000205259	-0.564363														0.709527	0.421264	0.074192	0
											Unc5d	ENSMUST00000210785	-0.128734														0.542622	0.363902	0.10444	0
																											0.628223	0.409573	0	0
																											0.546203	0.36719	0	0
																											0.971705	0.675192	0	0
																											0.765043	0.629156	0	0
																											0.769341	0.769821	0	0
																											0.549069	0.337961	0	0
																											0.623926	0.350749	0	0
																											0.659384	0.355864	0	0
																											0.780444	0.362075	0	0
																											0.526504	0.344172	0	0
																											0.789756	0.324808	0	0
																											0.799069	0.740227	0.15238	0
																											0.770774	0.50274	0	0
																											0.797994	0.420899	0.013126	0
																											0.720989	0.341615	0.412053	0
																											0.721347	0.331385	0.261956	0
																											0.860673	0.267446	0.499372	0
																											0.613539	0.345999	0	0
																												0.525393		0
																												0.525393		0.101946
																												0.374498		0
																												0.387285		0.645939
																												0.486299		0.070643
																												0.660212		0.150592
																												0.510413		0.790609
																												0.779686		0.286802
																												0.483741		0.115059
																												0.819145		0.065144
																												0.54768		0
																												0.989404		0.316836
																												0.906832		0.09687
																												0.531969		0
																												0.752649		0
																												0.517355		0.114213
																												0.404457		0
																												0.39167		0.316836
																												0.457435		0
																												0.696748		0.24154
																												0.439898		0.455161
																												0.848374		0.757614
																												0.433687		0
																												0.716843		0
																												0.631714		0.539763
																												0.561198		0.817682
																												0.563756		0
																												0.789916		0
																												0.370844		0
																												0.345269		0
																												0.408842		0
																												0.397881		0
																												0.620022		0
																												0.320058		0
																												0.491049		0
																												0.350018		0
																												0.478992		0.407783
																												0.459262		0
																												0.434417		0.389171
																												0.383266		0
																												0.515163		0.33291
																												0.605407		0
																												0.426379		0
																												0.338327		0
																												0.402631		0
																												0.591524		0.024535
																												0.377786		0
																												0.370844		0.505922
																												0.51297		0.85533
																												0.329558		0
																												0.404457		0
																												0.737669		0
																												0.552064		0.567259
																												0.356229		0
																												0.377055		0
																												0.529412		0
																												0.297771		0
																												0.575813		0.391286
																												0.364267		0.551607
																												0.484107		0

## Sheet: Fig. 2
Figure 2C					Figure 2E			Figure 2G			Figure 2F & H
Control	BrnbcKO	iBrnbcKO			Control	BrnbcKO		iBrn3bcKO			Binned data from 2E and 2G
		Vehicle	TMX					Vehicle	TMX		Q1	0-50
57.3005	51.203	159.8	208.133		44.591	85.8824		100	100		Q2	50-100
174.204	11.3273	184.4	67.9333		32.6007	87.0588		100	64		Q3	100-150
75.0957	117.313	120.3	182.933		51.746	100		100	33		Q4	150-200
75.4572	25.7062	29.6	31.4667		35.2381	90.1961		100	28		Q5	200-255
51.2977	51.6736	11.2	195.8		26.0317	86.2745		100	74
53.6972	30.508	56.8	42.2667		41.1722	100		92	75
73.1166	216.376	2.5	172.533		96.3126	100		82	90
79.8714	58.3015	11.4	178.467		47.4237	100		52	90
89.5229	17.5313	56.9	119.067		45.641	92.9412		39	82
32.8389	16.5517	95	83.4667		44.1026	89.8039		70	72
56.0999	136.964	8.2	147.4		45.4945	100		52	73
14.0124	87.911	23.5	155.2		83.7118	100		43	64
21.3549	59.2678	51.3	66.1333		67.3993	100		57	100
65.9634	34.5518	50.6	83.4667		66.0318	87.8431		85	96
184.407	79.2128	64	16		37.265	87.8431		91	100
155.35	152	73.9	39.3333		100	100		51	88
28.2136	112.02	114.6	0		72.1368	92.1569		79	85
94.5439	47.0552	17.5	22.8667		100	93.7255		64	100
147.101	121.646	28.6	117		35.9219	100		97	47
64.5679	48.3924	25.4	160.4		32.4542	100		27	62
23.9387	32.2678	21.5	16.7333		58.8278	85.4902		33	34
51.9431	67.75	58.8	51.3333		28.2295	86.2745		37	63
67.7859	21.7174	54.2	48.9333		32.1367	98.0392		65	36
65.8176	119.927	17.8	18.2		59.2674	92.1569		28	46
32.3	58.1642	14.8	62		53.4554	86.2745		49	37
61.1808	134.346	60.5	60.0667		57.265	95.6863		43	36
18.1332	57.9348	36.5	101		42.1245	95.2941		65	39
83.4672	53.8668	32.6	72.4		38.4127	88.2353		44	61
18.2328	129.914	43.2	126		46.3004	91.3726		71	31
16.3609	193.618	8.6	34.2667		24.9328	86.2745		37	79
36.7439	23.55	17.9	124.733		33.3578	96.4706		39	100
160.108	13.5662	63.3	133.733		24.7375	86.6667		29	100
12.7499	113.007	90.7	35.5333		81.8315	100		100	55
79.3921	107.005	18.8	92.7333		49.304	100		53	53
5.2628	83.8002	20.4	75.4		38.9255	84.7059		100	53
101.353	159.754	38.7	183.933		57.6068	94.1176		35	90
80.0596	178.901	6.2	32.6667		39.6825	92.9412		52	100
71.5165	148.294	11.8	23.4667		44.884	100		95	100
137.445	127.384	187.7	158.8		58.2662	100		68	55
66.25	43.1408	33	92.2667		71.6728	77.2549		45	97
184.994	207.623	2.5	155.6		61.5385	81.9608		40	65
14.0776	184.993	34	63.3333		100	78.0392		48	100
139.053	162.736	70.9	53.2667		50.3053	74.1176		100	43
52.3327	117.017	179.7	212.067		36.7277	87.8431		100	68
98.0808	104.85	149.3	58.5333		40.6593	77.6471		48	88
171.516	63.157	83.3	20.4667		37.1184	96.4706		62	100
67.6092	41.0616	20.8	219.8		32.7228	100		34	100
109.371	28.3436	220.7	17.2667		60.928	100		53	48
215.217	112.039	105.3	222.133		65.4457	92.549		69	88
124.59	136.266	61	19.4		65.4457	100		66	100
213.027	82.0302	214.8	48.9333		20.8059	100		41	50
25.6648	126.838	36.7	56.0667		23.663	90.1961		37	66
151.275	206.782	26.9	96.1333		26.2271	84.7059		28	100
140.015	58.9304	74.8	145.4		34.6276	100		29	100
132.579	45.8022	6.8	102.467		78.1929	100		65	100
56.6752	214.964	48.8	149.733		70.5983	80.3922		35	100
33.404	85.3558	6.6	18.4667		22.9304	87.451		30	87
41.7725	60.1458	8.9	69.2667		29.9389	98.8235		31	86
21.6815	44.3432	27.2	116.733		100	87.8431		38	79
111.719	127.264	13.7	53.1333		100	88.6274		98	100
62.065	47.0465	7.3	179		46.4225	100		57	77
132.67	49.7478	48.4	60.0667		88.5958	84.3137		100	70
197.01	57.9952	54.8	136.333		31.7216	97.2549		27	100
54.8767	47.4856	89	47.4		74.359	100		88	93
209.816	218.003	75.5	145.8		26.3492	84.3137		40	100
174.414	118.477	30	39.9333		100	95.2941		77	100
30.2963	162.912	9.6	62.2		93.6264	87.0588		98	77
41.3978	45.6	6	147.9		100	96.8628		71	100
184.905	41.9588	8.4	64.4		56.8987	94.5098		44	100
156.009	201.174	52.6	157.2		24.6154	98.4314		84	49
32.2534	180.012	91.4	0		31.746	97.2549		54	100
38.6466	44.0924	191.3	76		61.0012	100		33	100
71.5308	139.015	122.9	123.8		36.5568	100		48	100
168.068	26.86	54.4	146.5		64.8596	87.0588		40	43
135.867	230.683	77.6	184.7		56.63	98.8235		39	64
101.552	203.767	6.1	95.7		52.0391	75.6863		31	100
155.851	186.221	5.8	103.4		100	74.1176		32	43
149.706	197.708	8.4	142.7		58.8767	76.0784		36	100
66.2571	204.915	91.4	108.1		28.0342	69.4118		100	97
29.2761	199.985	7.8	179.2		100	75.6863		48	100
165.281	125.565	51.2	52.4		25.4945	82.3529		79	100
26.3038	110.155	24.9	89.5		76.2149	72.9412		71	55
134.525	188.993	8.7	182.5		100	86.2745		46	65
169.038	124.313	76	158		100	96.0784		54	76
64.7307	76.3904	1.5	127.2		41.5629	87.451		36	100
61.4675	123.197	42.2	181.9		100	83.9216		40	100
61.4675	91.3254	203.5	179.8		100	100		49	100
142.565	95.7842	4	102.3		36.1905	100		62	72
101.083	72.72	6.9	162.7		36.2393	85.4902		46	70
27.0939	119.739	55.3	226.3		56.4347	100		64	56
146.131	96.968	143.2	65.7		71.4774	100		52	100
74.9095	218.813	5.2	48.5		94.945	100		22	76
111.454	219.946	40.9	115.9		34.9451	98.0392		24	59
213.539	87.6785	94.9	212.9		100	87.451		20	64
18.2803	50.38	70.7	87.9		46.1294	90.1961		26	59
123.338	204.542	23.3	135.3		100	100		22	44
146.567	165.23	27.2	40.4		100	93.7255		21	71
155.095	218.089	19.4	186.3		33.602	100		26	63
59.2618	82.7166	17.8	19.5		100	100		34	58
61.2622	90.7855	30.5	49.8		100	94.1176		40	87
94.6345	215.653	35.1	86.9		56.9719	94.1176		28	84
115.207	191.25	13.1	154.1		43.956	100		43	58
8.7669	177.711	25.8	88.1		91.3065	85.4902		56	81
8.3324	129.2	9.3	95.5		51.0623	85.8824		50	100
103.032	155.606	42.9	90.8		43.2479	85.4902		25	100
165.793	150.789	5.4	61.6		36.4835	79.6078		25	100
210.486	69.7394	16.9	227.5		40.2442	96.8628		20	100
51.159	89.0576	95.5	83.8		91.4774	89.0196		41	91
54.3	70.0298	85.2	110.2		89.2552	88.6274		53	46
61.254	51.799	3	217.2		100	79.6078		47	43
27.5596	5.1108	1.3	70.2		45.348	72.1569		28	100
10.456	27.0128	43.6	64.4		85.3724	100		100	54
105.384	30.0084	82.3	79.6		75.1893	100		33	100
186.928	54.1462	16.1	143.4		40.2198	70.1961		32	100
100.253	59.944	155.2	49.9		100	73.7255		46	100
114.09	45.1974	8.1	64		48.1563	75.2941		76	100
92.3304	156.39	84.8	111.7		100	78.0392		54	57
0.6238	134.9	197.7	66.3		47.2283	100		41	44
18.0686	64.587	206.5	31.2		43.1502	80.7843		86	100
104.664	167.094	201.4	53.9		45.9341	78.8235		38	88
34.8026	245.531	147.5	28.4		100	80.7843		49	100
56.4504	209.51	69.6	60.3		100	86.2745		48	100
79.9266	84.331	137.7	49.7		46.8865	70.1961		33	100
30.6704	62.477	199.8	63.9		80.2686	80		63	88
52.6208	166.107	3.4	118.9		42.1734	68.2353		35	52
87.311	33.7305	6.3	38.4		100	77.2549		34	100
108.993	111.966	9.86667	90.2		58.8523	78.4314		51	76
102.134	161.053	101.867	45.6		37.9731	76.4706		31	43
26.7562	156.39	79.4667	46.6		100	84.3137		34	100
137.906	143.25	8.2	48.1		57.265	78.8235		46	56
110.426	29.516	4.4	166		100	92.9412		49	54
23.2538	129.876	200.533	89.4		100	88.6274		32	43
43.5072	137.015	25.6667	78.7		100	74.902		43	61
82.1222	143.786	6.13333	195.8		50.232	87.8431		42	38
41.4026	216.389	86.9333	49.7		24.1026	100		44	99
61.6818	189.076	12.8667	202.1		42.1001	70.9804		46	92
115.11	215.206	9.66667	56.7		100	83.5294		35	100
68.5716	132.629	16.6667	101.7		100	78.8235		41	50
159.608	215.708	130.067	72.7		35.5556	77.6471		65	53
86.5082	168.249	148.8	53.9		52.5763	81.5686		44	58
214.2	105.178	11.7333	138.1		95.8242	72.9412		32	38
190.868	34.087	46.7333	86.8		42.2955	100		38	38
110.444	141.847	19	44		39.1941	83.9216		45	28
85.3846	120.935	3.2	131.3		99.1453	100		45	29
227.451	196.181	45.9333	37.5		32.7961	80.3922		49	43
134.202	114.206	10	115.7		99.7314	85.098		58	37
190.799	229.431	116.4	27		76.2393	83.1372		67	32
163.344	229.671	7.46667	118.9		28.7179	78.4314		57	94
242.143	35.2398	17.8	29.5		28.8889	67.0588		73	99
12.8312	202.72	12.6667	146.7		66.7399	93.7255		44	82
105.979	232.967	127.333	35.9		100	100		49	87
16.0342	215.092	15.0667	153.2		34.8474	68.6274		29	38
18.9204	79.102	46.6	31.8		100	73.3333		40	44
37.9234	165.118	30	47.9		30.1343	100		26	85
215.833	122.436	30.5333	97.1		24.2491	72.9412		27	90
38.9548	124.145	128.467	54.2		32.9426	89.0196		83	44
172.284	201.609	10.1333	144.5		24.9328	70.1961		40	47
132.252	151.666	17.3333	69.9		28.8889	76.8628		47	69
61.2925	207.897	10.0667	30.5		65.8852	100		89	73
16.0172	227.912	44.2667	104		24.9328	100		55	44
34.2	229.955	73	197.3		30.5006	77.6471		83	37
168.402	59.1093	119.6	58.2		86.7643	76.0784		79	61
118.295	111.467	24.4667	99.2		25.8364	100		100	43
54.2624	160.347	132.867	33.6		30.1587	100		100	43
168.756	29.017	40.4667	49.5		30.0611	83.5294		34	64
80.4028	165	8.66667	45.3		21.9292	76.8628		39	89
175.468	221.306	60.9333	57.4		22.0269	76.0784		26	41
188.606	204.614	14.9333	104.8		24.4689	79.6078		24	60
205.325	202.474	8.13333	38.2		31.3065	73.7255		31	45
110.267	206.914	1.8	28.2		65.9096	69.8039		32	44
87.6224	191.05	21.9333	51.6		23.4432	72.549		36	54
47.8988	78.849	20.8	29.6		49.6459	98.8235		34	43
23.6916	156.355	16.3333	41.4		31.2821	73.7255		53	36
214.151	214.111	11.6667	41.1		40.3419	84.3137		100	37
133.101	37.69	52	142.1		26.7155	98.0392		41	70
199.411	163.042	23.7333	39		42.4176	76.8628		81	44
43.2674	169.713	42.3333	87.8		39.3651	75.6863		100	49
14.2326	245.681	129.333	40.6		23.4921	82.3529		41	47
97.9622	64.584	24.0667	50.7		29.9634	100		69	96
34.4156	199.678	15.6	80.9		30.232	95.6863		82	54
75.246	144.5	19.3333	103.4		67.2283	100		22	89
14.8066	112.975	64	34		25.7875	85.098		29	98
10.9776	122.1	132.867	34.8		44.2247	74.1176		51	58
74.7536	176.213	131.467	81.1		32.967	100		62	87
80.9012	36.582	28.2667	129.8		23.7851	90.5882		95	57
114.598	225.777	140.533	115.6		22.6618	89.8039		59	48
10.9504	222.502	58.8667	82.8		23.9316	91.7647		67	71
31.9298	171.24	123.867	73.7		22.7106	93.7255		100	83
27.7248	146.293	121.133	91.6		29.3529	80		100	66
242.55	48.6043	44.8667	41.7		27.0818	86.6667		45	97
30.0424	53.6153	84.9333	25.3		25.4701	89.4118		38	62
118.735	105.517	18.6	96.5		28.1319	100		40	57
29.019	90.78	169.067	12		26.8864	76.4706		42	73
237.255	74.6137	52.4667	41.1		27.0574	78.0392		62	57
238.572	29.6827	137.2	43.2		22.7839	100		67	52
43.9292	222.205	130.2	18.1		34.3101	96.4706		45	42
42.7082	83.6515	3.33333	18.8		20.8059	96.4706		58	53
113.536	147.31	111.333	44.6		23.4921	79.2157		40	39
76.3856	224.603	62.8	104.4		30.3297	81.1765		48	42
46.9946	36.2775	20.2667	36.6		45.6654	81.5686		38	66
54.482	23.182	17.8	113.8		63.8584	87.324		49	48
20.6874	98.3846	135.733	64.3		100	52.4243		29	53
49.9548	151.373	21.4	68.4		39.4872	52.6556		42	91
64.8498	51.3985	3.13333	65.7		38.9255	63.3258		35	100
18.5454	41.3145	41.4	52.1		30.6471	52.9763		42	100
10.6306	79.238	47.2667	22.3		100	54.3792		52	100
3.6998	205.186	152.8	120.7		97.5824	54.5041		41	47
1.9438	227.668	17.4667	31.6		30.4274	69.5805		51	41
222.195	169.531	92.2667	17.7		33.6508	81.6151		61	54
45.8388	133.544	75.4667	89.1		57.6068	84.9822		38	38
146.78	119.227	12.9333	26.8		38.4127	57.7463		36	38
230.744	121.814	25.9333	41.4		69.1331	48.4498		60	36
53.993	235.755	11.3333	197.2		100	63.5216		48	36
212.238		47.5333	41.6		64.8352	52.6556		37	95
28.5996		130.6	84.4		86.7643	46.9605		31	92
232.832		216.467	145.8		72.6984	46.2544		24	43
133.29		106.067	60.5		31.6972	58.4216		43	60
70.932		53.0667	66.8		50.4029	54.609		50	48
10.0482		52.2	153.5		57.4359	50.3245		42	37
153.393		87.9333	21.9		100	56.1044		30	94
4.0452		146.333	111.1		50.989	42.2598		36	71
3.7522		80.2	10		70.6715	53.3324		36	68
161.142		110.867	67.8		63.4921	53.6978		37	81
236.562		11.5333	77.3		71.1599	46.1634		41	65
21.9374		44.8	27		29.3773	50.3245		32	82
143.447		127	118.8		37.1429	56.1044		38	38
241.729		98.7333	68.6		31.3065	79.7065		74	40
7.7272		140.333	42.4		48.1319	45.021		49	40
51		25	105.2		29.2308	58.4216		22	99
228.856		182.067	79		61.7582	66.0747		27	51
99.883		0.2	124.1		33.0647	75.8491		24	71
74.5628		165.2	51.8		28.0586	42.6838		23	62
37.3206		86.9333	102.9		56.1172	50.3245		19	50
116.305		52	119.6		54.1148	43.6705		68	67
167.837		60.4667	86.4		44.8107	84.1805		63	73
86.6054		207.333	28		33.6508	87.9068		49	100
68.1284		148.067	39.1		31.0378	75.3095		100	86
180.859		38.0667	71.8		48.547	60.1406		47	100
71.9272		11.0667	135		93.6264	50.9428		46	92
23.9488		15.2667	42.6		36.7766	72.0781		30	79
202.622		16.4667	91.1		34.6764	61.3894		42	40
152.572		57.5333	91.8		53.9438	42.8025		24	100
200.483		176.067	106.3		67.3748	41.3687		21	59
145.232		188.267	5.3		33.5775	52.7404		33	50
164.609		12.7333	27.9		55.4823	67.8538		41	66
141.109		68.8	31.5		51.9902	39.6621		51	44
37.5544		126.933	145.2		72.0635	37.5992		32	100
9.8812		121.867	121.3		61.1722	52.4243		40	52
31.2022		6.66667	26.3		54.4811	39.141		51	100
19.5052		53.4	88.1		42.735	38.7324		41	78
149.656		6.06667	47.7		50.8913	95.9237		43	93
6.7042		90.8667	54.8		52.6496	78.3112		43	68
217.748		6.73333	75.3		56.0928	81.3299		100	100
67.421		11.6667	150.3		48.4249	59.7197		34	77
174.11		8.33333	59.6		66.7888	86.9124		40	68
59.7592		5.46667	38.8		58.9255	63.7189		100	62
202.455		5.6	43.7		34.5787	49.179		59	70
46.7938		4.73333	43.7		100	63.204		31	99
50.73		3.46667	17		74.1148	74.1162		32	70
155.369		5.86667	23.1		75.8242	46.5072		46	70
69.332		9.33333	118.9		30.9402	55.9672		81	100
148.75		96.8	68.6		26.2515	86.8184		100	79
166.719		7.4	111.3		43.5165	75.7088		70	100
190.923		9.2	48.2		51.8193	49.879		70	79
140.577		208.533	17.3		98.9744	48.8044		100	61
158.734		193.667	66.1		64.591	53.5606		35	53
226.048		38.6	18.4		75.6532	54.2914		73	51
239.561		9.66667	38.7		76.8742	91.3942		69	100
109.878		66.2667	72.2		41.2454	75.6178		84	58
12.2062		41.4667	14.1		75.6044	91.7195		49	72
17.8368		15.9333	30		39.243	74.1162		100	68
234.563		11.3333	33.2		36.7521	46.9605		64	100
140.25		42.5333	31.1		29.7924	65.5813		70	61
27.1475		22.4667	31.7		73.138	77.2073		84	100
204.799		219.4	51.6		47.6923	91.2292		48	48
96.1526		143.6	14.3		42.0024	47.1656		50	90
32.2008		144.467	11.8		43.0525	86.9648		82	64
218.224		137.067	5.3		67.6679	61.4618		46	45
22.0205		101.8	30.5		45.0549	55.628		53	64
32.0426		88.9333	96.7		66.0562	48.8044		51	100
127.752		73.4	106.1		52.9182	74.3721		84	56
3.682		77.8	13.4		33.6996	85.901		54	100
196.401		101.867	6		47.4969	54.9528		49	48
17.633		39	31.4		54.8718	64.98		99	65
46.8836		141.933	23.6		41.514	88.32		56	100
120.863		42	57.4		29.8168	68.3857		100	69
234.673		5.8	21.7		81.0989	60.2501		36	73
204.694		7.73333	26.5		37.1673	80.0071		38	76
2.4286		7.86667			75.6044	54.3792		45	100
122.252		17.7333			34.4811	60.4536		29	100
217.534		7.93333			56.7521	61.9167		31	100
222.924		7.4			87.7656	59.0583		49	100
30.8914		7			46.0806	54.7307		70	100
221		6.66667			37.5092	56.6255		47	77
225.193		8.8			40.3907	60.6648		36	45
49.3874		8.8			56.7766	61.3894		38	41
21.651		17.8			37.9976	85.3938		57	37
207.095		15.5333			41.2454	45.4435		38	68
81.5578		178.333			86.862	47.4477		64	51
244.19		131.067			45.0305	64.6023		51	60
236.958		9.66667			37.2405	62.245		51	50
35.8166		5.2			42.1734	58.8456		64	31
32.0096		5.2			95.4335	59.9325		39	84
148.704		9.8			29.2308	54.1541		87	39
208.407		46.4			100	37.5992		100	88
146.425		87.1333			36.5079	39.8748		57	79
77.513		95.6			40.7326	75.3095		100	52
23.6466		96.8			38.4371	47.3074		48	31
2.2832		140.467			42.2711	82.0977		49	100
32.3796		226.133			46.7155	44.9162		51	78
50.6296		9.06667			31.9414	46.5072		46	100
159.991		140.667			56.0684	63.8407		50	100
41.9744		157.8			43.7851	51.6874		100	72
102.214		7.8			51.0378	88.9151		56	49
163.581		9.46667			49.5971	80.1412		70	62
106.704		4			60.0244	46.5982		86	75
8.5948		12.4667			50.2076	43.3668		85	64
217.055		68.2667			52.9182	84.4395		64	58
225.564		12.6			28.0342	37.5992		44	64
185.119		41.5333			24.5665	48.5932		55	78
14.2362		33.2667			25.1282	41.1606		56	57
139.807		50.6667			26.7888	100		98	54
150.31		17.6667			25.641	46.9605		100	71
136.254		34.6			67.5702	43.2357		61	60
61.3686		40.2667			42.6862	65.3917		93	60
6.1938		71.6667			62.2222	59.8045		79	61
232.155		18.8			41.0745	70.0862		99	100
150.994		9.26667			48.8156	56.7643		42	73
154.166		96.7333			57.2161	52.4243		53	35
28.0248		95.6			30.1832	73.2359		46	79
38.5628		177.133			84.1026	67.6765		84	82
13.4346		10.2667			54.6764	60.4536		36	51
5.5434		110.933			64.3468	99.2893		42	87
0.9508		15.8667			92.0391	45.021		49	95
3.2162		4			37.8999	74.3721		56	83
1.2		141.533			34.7741	75.9401		39	49
		135.733			42.0513	50.3245		57	84
		168			28.3516	52.2964		85	98
		147.933			24.1514	61.2799		41	86
		119			84.0781	63.8407		46	53
		42.3333			55.8486	66.9873		59	73
		46.6667			40.9768	95.9083		24	78
		91			31.7949	51.9217		24	46
		13.4667			18.9499	78.0938		34	49
		17.3333			63.5409	53.6978		29	54
		13.4667			63.5409	85.9936		47	45
		76.6			26.7644	65.5813		29	43
		8.06667			89.0598	65.4626		33	58
		139.733			68.083	55.9672		44	66
		7.33333			82.4908	50.9428		38	39
		12.3333			80.757	45.4435		94	100
		5.6			28.5958	79.1699		63	53
		45.0667			28.7424	41.9284		34	88
		3.26667			63.9072	58.639		37	43
		3.26667			32.0147	57.1851		29	33
		13			66.8864	62.4285		33	100
		4.33333			60.6593	54.609		18	51
		12.2			38.9744	53.3324		22	58
		12.7333			58.8523	82.2225		18	100
		10.2			31.8437	88.6592		99	84
		10.0667			30.0611	56.1892		30	64
		109.933			26.7155	52.7404		31	67
		209.8			29.4261	46.7385		37	56
		9.46667			69.6703	46.1634		32	98
		113.267			69.1575	51.3035		31	94
					38.9988	50.4725		32	60
					33.6996	52.9763		100	59
					39.243	56.3202		100	84
					43.6386	75.9986		63	56
					42.8816	67.2833		100	75
					54.3101	69.2028		100	64
					44.5177	70.6011		100	57
					50.4518	71.3072		100	77
					37.7778	68.7372		100	69
					38.3639	70.1525		100	72
					39.8291	65.1018		51	51
					30.5006	61.5898		41	65
					33.1135	80.3463		39	60
					32.1856	57.6477		34	57
					50.3297	73.3793		48	49
					28.254	55.628		71	40
					31.3065	68.1328		74	47
					30.2808	52.2964		37	52
					32.967	55.628		44	68
					34.7497	77.0038		55	41
					32.1123	92.6152		65	49
					31.1111	49.7849		75	59
					26.2515	73.0077		44	42
					31.0378	57.7463		36	42
					31.3309	47.3074		45	38
					52.4542	41.9284		40	52
					66.5934	80.4789		40	54
					34.6032	74.9565		53	52
					24.7375	92.5905		83	45
					24.1026	45.4435		100	52
					82.6129	81.2806		72	47
					69.2064	63.019		100	48
					56.2393	63.1315		56	64
					70.6227	86.8739		100	62
					42.7839	51.9217		69	60
					63.0769	62.0356		100	65
					100	67.5929		29	59
					77.3871	75.2651		83	51
					48.7668	100		33	95
					84.1026	74.3374		96	85
					43.4921	100		99	51
					78.1441	60.1831		85	49
					74.5787	65.4749		41	53
					24.6398	66.2684		100	38
					51.5507	83.4653		70	42
					62.3932	100		50	59
					45.1038	100		35	94
					64.4444	69.5766		30	47
					56.4347	57.8027		100	66
					39.243	93.6492		97	86
					26.7644	100		48	80
					32.9182	73.2815		100	71
					30.0122	60.7141		100	76
					41.4408	70.5013		47	31
					54.6276	80.8194		92	42
					87.4969	60.3174		100	70
					66.0562	60.4486		58	55
					71.8681	93.9147		100	41
					61.9048	60.0519		100	39
					53.724	69.0486		94
					55.3602	69.0486		97	40
					70.4029	63.36		43	61
					88.5958	90.6096		100	42
					72.0879	61.9043		40	37
					53.5775	65.2125		98	37
					56.7033	60.4486		21	37
					90.696	76.321		61	40
					41.4408	74.3374		56	41
					66.0562	90.6096		100	63
					69.1819	59.9207		25	69
					55.1648	94.5769		23	49
					64.4689	64.416		25	48
					90.7692	58.4649		99	55
					44.6642	79.6292		30	44
					36.2393	66.0059		56	55
					100	71.0323		99	100
					100	100		100	81
					90.0366	71.6915		31	55
					35.409	58.8617		86	83
					82.7106	59.6551		100	52
					85.1038	53.9666		72	90
					68.5958	63.4913		30	52
					33.7485	62.829		26	59
					70.7936	71.2947		73	58
					51.0623	66.1372		58	48
					33.6752	76.5866		29	52
					40.8547	64.2847		82	85
					31.3553	66.5339		70	38
					64.8352	63.4913		18	43
					100	70.5013		42	55
					69.9634	64.0192		91	48
					30.7448	89.5506		100	47
					55.4823	63.0945		100	61
					87.4969	84.2588		100	88
					67.6435	100		100	72
					46.6911	80.4227		28	73
					88.4737	71.6915		35	54
					35.0427	70.7668		51	54
					38.9011	74.9996		40	60
					36.3126	96.1639		36	45
					90.696	78.7045		77	49
					36.63	75.6619		22	66
					40.6593	85.7145		100	48
					32.674	87.1702		96	86
					60.6105	68.3864		100	54
					83.3211	81.4817		28	80
					45.1038	83.3341		28	70
					49.3773	69.0486		100	78
					36.5324	100		32	48
					47.9365	67.8553		88	53
					48.4982	87.567		41	76
					67.3748	100		67	52
					68.7912	95.8984		29	50
					56.7277	64.6815		23	51
					53.724	71.2947		47	62
					79.3407	94.9737		100	100
					43.9805	72.3537		66	48
					43.6142	74.8684		45	63
					34.5055	71.1635		22	57
					100	80.4227		68	61
					93.2845	100		25	58
					54.3834	97.6196		22	66
					34.4567	96.0327		26	60
					41.8803	66.0059		86	51
					40.293	60.4486		55	50
					31.7949	64.2847		40	49
					32.5763	64.1535		31	53
					39.3407	99.6033		45	62
					85.348	100		80	45
					60.7814	63.36		34	55
					56.9963	64.6815		93	49
					52.7961	80.4227		35	41
					70.696	77.1176		100	37
					39.3895	78.1735		26	80
					100	87.567		32	82
					46.4957	72.2225		100	60
					43.7363	100		100	45
					33.2845	68.2521		28	58
					58.6081	73.4127		66	44
					37.9487	69.0486		23	53
					68.2784	63.888		53	40
					41.9292	82.5406		48	53
					57.4603	61.6388		28	59
					70.5006	83.8621		100	49
					100	64.416		40	53
					64.884	59.5239		100	51
					59.6093	71.957		49	61
					63.9805	65.6092		80	48
					45.9341	63.6225		81	75
					65.812	85.1835		73	38
					95.0672	54.3633		94	57
					100	64.6815		100	45
					38.4371	63.36		21	63
					34.1148	91.4031		24	48
					69.5238	64.416		100	35
					40.1709	67.4586		47	40
					41.221	62.9633		88	41
					84.1758	65.7404		100	37
					83.1013	81.4817		44	42
					69.5482	100		46	53
					54.7497	90.3441		29	58
					47.2772	61.5076		42	59
					74.945	66.6651		51	50
					45.0305	87.4327		25	38
					86.6423	66.0059		37	55
					51.4774	66.5339		33	46
					66.398	69.4453		22	48
					46.5446	59.6551		26	49
					72.1368	58.4649		41	36
					42.6374	61.2421		29	66
					69.9145	53.3074		33	39
					66.2027	70.898		34	45
					49.4505	63.0945		34	55
					78.1685	61.5076		21	55
					43.37	77.5143		35
					37.9243	65.6092		43	45
					59.7802	51.8517		44	92
					36.63	58.8617		72	36
					79.536	59.5239		37	63
					31.8193	57.0092		60	78
					35.0916	66.9306		73	35
					31.4286	59.6551		70	79
					57.6068	59.9207		48	46
					57.1429	63.4913		64	88
					100	83.9933		80	64
					47.1795	79.1012		100	50
					100	91.5343		90	53
					87.9121	71.1635		57	48
					100	85.449		46	35
					41.2454	88.6229		60	81
					54.5787	70.2388		44	100
					86.7643	67.4586		33	51
					35.1648	64.8157		91	37
					73.5287	57.5403		46	99
					35.1404	57.6715		42	84
					44.2979	53.4386		50	45
					38.0464	82.8031		36	74
					58.5348	53.7041		53	66
					100	57.2747		88	75
					100	56.35		62	44
					100	61.9043		35	47
					70.8913	57.1435		75	53
					48.6447	57.8027		46	76
					43.4432	60.3174		56	100
					41.8803	84.921		89	37
					37.5824	61.1109		46	52
					43.0525	59.7864		41	45
					45.1771	52.7764		60	41
					96.4103	59.9207		54	39
					78.7057	51.8517		37	89
					46.2271	59.6551		65	65
					68.254	71.6915		54	70
					69.475	55.4223		71	74
					43.2479	56.2158		51	63
					100	51.7174		40	65
					79.7558	81.7472		35	63
					55.4579	57.8027		37	36
					68.9377	65.8717		45	73
					53.2356	62.5666		34	60
					76.0195	52.5139		34	55
					41.4164	47.4861		38	83
					55.2137	48.4138		50	100
					49.7436	65.8717		46	47
					40.6838	52.9107		67	35
					59.6337	52.2484		44	35
					61.514	59.2584		31	74
					51.3797	54.4976		47	60
					56.5812	52.6452		30	48
					34.7985	59.6551		40	62
					38.022	54.8943		33	79
					55.5556	66.4027		42	51
					39.0476	55.9503		53	78
					53.6996	52.7764		62	53
					43.8584	56.6125		55	34
					75.1404	51.4549		43	79
								54	73
								78	60
								75	49
								100	40
								51	73
								55	46
								43	93
								47	64
								46	78
								47	51
								64	55
								100	57
								73	39
								41	81
								83	47
								95	75
								68	44
								44	56
								64	39
								86	62
								100	51
								47	100
								37	69
								59	37
								39	59
								31	47
								31	36
								45	40
								100	36
								100	63
								66	48
								47	37
								46	50
								46	47
								38	68
								58	43
								38	47
								50	100
								98	88
								60	100
								48	46
								49	50
								74	55
								100	42
								49	41
								100	100
								100	62
								85	40
								62	74
								25	100
								34	49
								61	71
								100	44
								100	25
								35	44
								30	40
								38	39
								41	34
								52	40
								100	56
								34	45
								54	46
								100	50
								100	37
								100	39
								62	44
								100	34
								33	43
								70	69
								28	39
								25	44
								43	54
								100	47
								28	40
								48	43
								40	39
								36	42
								34	29
								74	36
								31	31
								71	48
								25	42
								63	44
								35	35
								82	80
								43	80
								52	65
								100	59
								35	27
								93	32
								57	57
								37	48
								39	40
								59	46
								46	50
								36	41
								29	35
								32	71
								49	47
								60	35
								36	61
								32	61
								39	46
								32	64
								53	57
								61	75
								38	46
								40	79
								29	53
								67	33
								34	63
								74	25
								53	83
								33	34
								84	77
								33	41
								26	36
								31	59
								33	36
								43	38
								45	37
								78	55
								100	31
								40	42
								39	55
								50	27
								40	28
								34	100
								47	65
								43	50
								58	61
								56	99
								51	34
								46	62
								60	54
								100	53
								100	34
								55	62
								48	44
								60	100
								58	33
								88	60
								64	36
								59	57
								90	37
								61	32
								76	56
								58	53
								89	71
								31	43
								100	63
								64	36
								100	82
								100	57
								43	50
								79	30
								32	44
								79	35
								27	54
								67	85
								84	78
								100
								44
								38
								79
								100
								46
								63
								63
								93
								100
								99
								27
								47
								100
								31
								91
								74
								71
								100
								85
								42
								100
								83
								48
								37
								29
								29
								100
								100
								41
								100
								59
								67
								32
								91
								100
								25
								32
								22

## Sheet: Fig. 3
Figure 3D
	M4 ipRGCs
Distance from soma (um)	Control																														Brn3bcKO
5	1	1	3			1		1										1			1	2	1	2		1	5			1			1	2		2			2	2	4	1		1	1		4
10	4	6	5	4	4	5	6	5	4	3	3	1	2	4	4	2	5	5	4	1	7	6	4	7	3	5	5	3	2	6	1	3	6	5	5	7	7	4	6	4	5	3	4	4	4	6	5	4	6
15	5	7	8	7	6	5	6	5	5	5	5	5	4	6	7	3	7	5	6	3	7	5	6	9	6	6	6	5	3	7	4	6	9	5	8	6	7	5	6	5	6	4	4	5	5	7	6	5	8
20	5	9	9	8	7	6	6	5	8	6	6	7	4	8	7	5	7	7	6	8	9	7	9	9	7	6	6	8	5	9	6	7	9	5	9	6	9	6	8	11	7	4	6	6	10	8	8	6	11
25	5	10	11	8	7	8	11	6	8	11	8	8	4	9	8	6	8	9	7	8	15	11	9	12	8	13	6	13	6	10	8	8	10	9	13	7	12	9	11	10	8	4	7	6	9	12	8	6	11
30	7	14	11	9	7	8	17	6	9	8	8	9	8	11	12	9	8	9	9	10	14	11	10	16	13	10	8	13	9	11	8	13	12	9	15	9	11	7	9	12	10	5	8	7	9	13	8	8	12
35	7	15	16	9	10	9	16	7	13	8	8	9	8	11	12	10	11	12	10	10	14	13	12	20	13	10	8	15	10	13	10	13	12	11	14	11	11	7	12	13	10	6	8	8	9	14	9	9	14
40	8	14	14	14	10	9	17	8	14	9	9	10	10	13	11	11	11	13	11	11	15	12	14	25	20	10	10	13	11	13	12	20	16	11	16	13	12	8	11	18	10	6	10	9	11	14	11	10	13
45	10	15	16	15	10	10	17	9	16	10	10	11	11	14	12	13	12	23	12	11	15	16	15	22	17	11	9	15	13	19	17	17	22	13	25	13	12	8	12	20	10	7	8	9	10	23	12	11	17
50	10	17	18	16	10	11	18	9	17	11	10	11	14	15	14	16	15	17	13	15	14	20	16	23	17	12	10	19	16	20	16	17	19	16	20	14	13	10	13	18	11	9	8	11	13	20	12	12	15
55	12	19	15	16	11	11	20	10	22	11	12	12	12	17	18	18	16	19	13	13	16	20	18	25	20	14	11	17	18	19	17	20	21	16	24	14	15	11	14	18	11	9	8	11	11	18	13	12	13
60	16	20	15	18	11	12	22	11	21	15	17	16	15	20	15	21	18	19	13	13	14	21	17	34	19	22	11	17	21	21	20	19	19	18	26	13	18	11	15	18	13	9	10	14	10	17	13	16	16
65	13	22	15	20	11	15	23	11	21	15	15	15	15	22	14	22	19	22	13	12	13	25	21	35	20	19	15	15	22	19	19	20	24	16	24	12	19	12	16	18	11	11	8	15	11	17	13	15	16
70	16	24	16	22	12	14	22	12	22	15	17	15	15	26	17	22	21	21	14	16	13	22	25	31	23	19	11	16	22	19	18	23	25	18	25	12	19	13	16	20	10	13	8	17	11	16	13	14	16
75	22	24	16	22	13	16	23	12	21	15	15	18	16	25	17	22	23	21	15	14	12	29	24	30	20	15	12	15	22	21	17	20	21	23	23	10	19	13	17	21	15	13	9	18	12	15	13	17	17
80	18	24	16	22	13	16	21	14	34	16	16	24	16	25	19	23	24	21	15	13	12	23	24	39	21	22	12	14	23	19	18	21	28	24	25	9	20	13	20	22	12	14	9	19	11	12	14	16	16
85	20	25	16	22	14	16	19	14	28	20	22	20	18	25	17	24	27	21	15	11	10	20	27	29	21	16	11	14	24	15	16	21	22	39	26	7	20	13	20	19	12	16	9	20	11	10	15	15	15
90	24	25	16	23	15	16	23	15	26	19	21	20	19	28	17	25	27	22	16	15	6	25	20	24	27	16	14	14	25	13	13	27	19	24	25	6	24	15	18	19	13	16	8	22	13	10	21	14	18
95	20	26	17	23	16	19	19	15	27	19	21	21	21	30	18	27	28	22	17	11	4	24	26	25	24	15	10	15	27	14	11	24	22	24	23	6	24	14	18	20	11	16	7	23	12	8	15	17	18
100	20	25	17	23	17	17	15	16	27	29	26	23	21	29	18	27	32	18	17	10	2	24	20	26	26	14	11	15	27	10	13	26	20	26	22	9	25	15	22	19	11	16	7	23	11	7	15	16	16
105	21	22	16	25	18	17	13	16	31	23	24	23	21	26	16	26	28	18	16	10	1	24	19	22	25	13	8	15	26	9	9	25	19	25	21	3	23	15	19	17	10	18	6	25	13	6	14	15	15
110	20	25	15	24	18	17	12	16	25	28	27	25	24	27	14	25	28	16	16	13	1	26	24	19	23	12	6	13	25	8	3	23	19	24	24	3	21	15	18	16	10	17	5	24	11	6	14	15	12
115	20	30	14	22	18	17	11	17	27	31	27	24	24	26	12	27	28	16	16	9	1	19	13	19	23	7	5	12	27	8	2	23	13	25	14	4	21	15	17	15	12	18	5	30	8	7	14	18	9
120	18	23	12	23	18	17	8	18	25	27	25	23	24	25	12	26	31	15	18	7	0	21	11	16	21	6	4	9	26	7	2	21	15	23	16	4	32	10	17	13	12	19	4	32	8	7	14	14	10
125	19	22	12	17	17	17	9	18	28	27	27	24	24	26	11	26	26	15	18	7	0	19	11	14	19	4	3	9	26	6	1	19	11	25	14	5	18	8	19	15	15	17	4	28	7	7	15	15	9
130	15	22	10	18	15	17	7	20	22	26	25	25	24	23	7	24	30	13	20	7	0	19	8	12	18	4	7	9	24	3	0	18	8	24	9	5	17	8	17	16	9	18	3	28	6	6	15	14	7
135	20	21	9	14	15	17	7	21	20	32	35	27	24	23	4	24	23	12	19	7	0	18	7	11	15	4	3	8	24	1	0	15	5	24	7	4	18	8	17	18	7	16	2	31	5	4	15	25	3
140	14	19	9	12	14	17	6	22	22	25	29	29	26	23	3	21	19	10	18	5	0	19	7	11	13	4	5	6	21	0	0	13	4	23	4	4	17	8	17	12	5	12	2	33	3	4	14	18	1
145	14	18	7	11	14	19	6	24	19	28	33	21	24	23	2	19	16	8	18	4	0	16	6	9	12	4	5	6	19	0	0	12	4	23	4	3	13	8	16	15	6	12	1	32	9	2	14	9	1
150	18	17	6	8	15	20	6	25	20	28	27	19	23	23	2	17	14	7	18	4	0	20	8	9	7	4	3	6	17	0	0	7	4	23	4	1	14	8	16	7	8	12	0	32	4	2	13	9	1
155	13	15	5	9	10	20	5	22	19	25	26	20	22	23	2	13	18	7	17	4	0	15	4	6	7	2	2	7	13	0	0	7	4	21	4	0	12	5	17	7	3	10	0	36	4	1	12	8	2
160	15	15	5	7	8	19	4	22	19	30	22	26	21	22	2	12	14	6	17	10	0	12	2	3	5	2	2	6	12	0	0	5	0	20	4	0	8	4	18	4	2	8	0	35	4	1	13	6	2
165	13	22	5	6	7	20	4	22	18	33	28	24	21	20	2	11	12	6	17	3	0	12	2	2	4	2	3	6	11	0	0	4	0	18	2	0	6	2	16	3	1	6	0	32	4	1	10	6	1
170	12	13	5	6	7	24	3	22	24	31	44	15	21	16	1	11	11	3	16	2	0	11	0	0	3	4	1	4	11	0	0	3	0	18	0	0	6	2	17	2	1	9	0	26	4	1	8	6	1
175	11	9	5	4	10	20	2	21	20	24	21	16	20	15	0	9	10	2	14	2	0	9	0	0	1	1	0	4	9	0	0	1	0	17	0	0	6	2	17	1	1	3	0	25	2	1	6	4	1
180	8	6	4	4	8	17	2	16	15	29	18	15	23	14	0	7	10	0	14	2	0	7	0	0	1	1	0	4	7	0	0	1	0	21	0	0	2	2	15	1	1	3	0	23	1	1	6	3	0
185	5	6	3	3	5	17	2	12	13	18	16	18	18	14	0	5	8	0	14	1	0	6	0	0	1	1	0	3	5	0	0	1	0	14	0	0	2	2	15	1	1	3	0	20	0	1	4	3	0
190	3	6	2	2	4	17	2	11	12	18	16	22	15	8	0	5	8	0	15	1	0	4	0	0	0	1	0	3	5	0	0	0	0	12	0	0	2	1	11	0	5	3	0	16	0	1	3	3	0
195	2	10	2	2	4	16	2	10	9	18	21	14	14	8	0	4	6	0	15	1	0	4	0	0	0	0	0	5	4	0	0	0	0	8	0	0	1	0	11	0	0	3	0	15	0	0	2	3	0
200	2	6	2	1	4	19	2	8	10	23	22	11	13	10	0	4	6	0	18	1	0	4	0	0	0	0	0	3	4	0	0	0	0	6	0	0	1	0	11	0	0	1	0	14	0	0	1	3	0
205	1	6	2	2	2	13	2	7	8	14	11	8	9	8	0	3	3	0	11	1	0	2	0	0	0	0	0	3	3	0	0	0	0	4	0	0	1	0	8	0	0	1	0	15	0	0	0	2	0
210	0	8	2	2	2	15	0	7	6	11	7	7	9	6	0	2	3	0	9	1	0	0	0	0	0	0	0	1	2	0	0	0	0	0	0	0	1	0	9	0	0	3	0	11	0	0	0	2	0
215	0	3	2	2	2	13	0	7	6	10	6	8	8	4	0	2	2	0	7	1	0	0	0	0	0	0	0	0	2	0	0	0	0	0	0	0	1	0	9	0	0	1	0	7	0	0	0	2	0
220	0	3	7	1	1	13	0	6	3	7	4	7	7	4	0	2	2	0	7	1	0	0	0	0	0	0	0	0	2	0	0	0	0	0	0	0	0	0	7	0	0	0	0	4	0	0	0	2	0
225	0	1	1	1	1	14	0	5	2	6	3	5	7	4	0	2	2	0	5	0	0	0	0	0	0	0	0	0	2	0	0	0	0	0	0	0	0	0	5	0	0	0	0	4	0	0	0	1	0
230	0	1	1	1	1	13	0	3	1	10	3	6	7	2	0	1	1	0	4	0	0	0	0	0	0	0	0	0	1	0	0	0	0	0	0	0	0	0	5	0	0	0	0	2	0	0	0	1	0
235	0	1	1	1	1	11	0	2	1	6	3	4	2	1	0	1	1	0	3	0	0	0	0	0	0	0	0	0	1	0	0	0	0	0	0	0	0	0	3	0	0	0	0	1	0	0	0	1	0
240	0	1	1	1	0	12	0	2	1	6	4	3	2	1	0	0	1	0	2	0	0	0	0	0	0	0	0	0	0	0	0	0	0	0	0	0	0	0	3	0	0	0	0	0	0	0	0	0	0
245	0	2	1	1	0	13	0	1	1	5	2	2	1	1	0	0	1	0	1	0	0	0	0	0	0	0	0	0	0	0	0	0	0	0	0	0	0	0	3	0	0	0	0	0	0	0	0	0	0
250	0	0	1	1	0	8	0	1	1	4	1	1	1	1	0	0	0	0	1	0	0	0	0	0	0	0	0	0	0	0	0	0	0	0	0	0	0	0	3	0	0	0	0	0	0	0	0	0	0
255	0	0	1	0	0	7	0	1	1	4	1	1	1	0	0	0	0	0	1	0	0	0	0	0	0	0	0	0	0	0	0	0	0	0	0	0	0	0	1	0	0	0	0	0	0	0	0	0	0
260	0	0	0	0	0	6	0	1	0	3	1	0	1	0	0	0	0	0	1	0	0	0	0	0	0	0	0	0	0	0	0	0	0	0	0	0	0	0	1	0	0	0	0	0	0	0	0	0	0
265	0	0	0	0	0	4	0	1	0	2	0	0	1	0	0	0	0	0	0	0	0	0	0	0	0	0	0	0	0	0	0	0	0	0	0	0	0	0	1	0	0	0	0	0	0	0	0	0	0
270	0	0	0	0	0	4	0	1	0	1	0	0	1	0	0	0	0	0	0	0	0	0	0	0	0	0	0	0	0	0	0	0	0	0	0	0	0	0	1	0	0	0	0	0	0	0	0	0	0
275	0	0	0	0	0	4	0	1	0	1	0	0	1	0	0	0	0	0	0	0	0	0	0	0	0	0	0	0	0	0	0	0	0	0	0	0	0	0	1	0	0	0	0	0	0	0	0	0	0
280	0	0	0	0	0	3	0	1	0	1	0	0	1	0	0	0	0	0	0	0	0	0	0	0	0	0	0	0	0	0	0	0	0	0	0	0	0	0	0	0	0	0	0	0	0	0	0	0	0
285	0	0	0	0	0	3	0	0	0	1	0	0	1	0	0	0	0	0	0	0	0	0	0	0	0	0	0	0	0	0	0	0	0	0	0	0	0	0	0	0	0	0	0	0	0	0	0	0	0
290	0	0	0	0	0	2	0	0	0	1	0	0	1	0	0	0	0	0	0	0	0	0	0	0	0	0	0	0	0	0	0	0	0	0	0	0	0	0	0	0	0	0	0	0	0	0	0	0	0
295	0	0	0	0	0	1	0	0	0	1	0	0	1	0	0	0	0	0	0	0	0	0	0	0	0	0	0	0	0	0	0	0	0	0	0	0	0	0	0	0	0	0	0	0	0	0	0	0	0
300	0	0	0	0	0	1	0	0	0	0	0	0	1	0	0	0	0	0	0	0	0	0	0	0	0	0	0	0	0	0	0	0	0	0	0	0	0	0	0	0	0	0	0	0	0	0	0	0	0
305	0	0	0	0	0	1	0	0	0	0	0	0	1	0	0	0	0	0	0	0	0	0	0	0	0	0	0	0	0	0	0	0	0	0	0	0	0	0	0	0	0	0	0	0	0	0	0	0	0
310	0	0	0	0	0	1	0	0	0	0	0	0	0	0	0	0	0	0	0	0	0	0	0	0	0	0	0	0	0	0	0	0	0	0	0	0	0	0	0	0	0	0	0	0	0	0	0	0	0
315	0	0	0	0	0	1	0	0	0	0	0	0	0	0	0	0	0	0	0	0	0	0	0	0	0	0	0	0	0	0	0	0	0	0	0	0	0	0	0	0	0	0	0	0	0	0	0	0	0
320	0	0	0	0	0	1	0	0	0	0	0	0	0	0	0	0	0	0	0	0	0	0	0	0	0	0	0	0	0	0	0	0	0	0	0	0	0	0	0	0	0	0	0	0	0	0	0	0	0
[truncated: 82 more columns]

## Sheet: Fig. 4
Figure 4B							Figure 4C							Figure 4G														Figure 4H																Figure 4I
M4 ipRGCs		M2 ipRGCs		M1 ipRGCs			M4 ipRGCs		M2 ipRGCs		M1 ipRGCs			Current	Control					Brn3bcKO								Current	Control							Brn3b cKO								Current	Control
Control	Brn3bcKO	Control	Brn3bcKO	Control	Brn3bcKO		Control	Brn3bcKO	Control	Brn3bcKO	Control	Brn3bcKO		0	0	0	0	0	0	0	0	0	0	0	0	0		0	0	0	0	0	0	0	0	0	0	0	0	0	0	0		0	0	0	0	0	0
697.41	1649.12	473.12	336.58	134.83	159.76		-50.16	-47.66	-62.63	-44.64	-63.1	-67.28		50	4	0	0	0	2	0	0	4	2	20	18	16		25	0	8	16	0	8	6	16	0		2		24	8	18		10	10	2	0	6	2
1259.34	992.97	564.34	639.44	133.24	161.43		-37.23	-40.31	-72.75	-43.3	-70.49	-64.84		100	20	12	14	14	26	18	20	24	24	50	32	30		50	0	22	30	10	14	12	28	0	8	2	12	34	10	28		20	14	4	0	14	4
2455.45	1105.53	457.4	583.48	161.81	206.26		-51.05	-34.42	-68.89	-39.75	-75.58	-71.92		150	36	26	30	32	48	46	40	42	42	72	20	40		75	14	30	34	16	18	16	30	6		2		36	8	32		30	20	4	2	22	6
891.77	949.79	704.007	905.57	141.19	169.93		-39.6		-64.57	-59.75	-71.92	-64.51		200	50	40	44	50	68	62	58	56	60	88	14	44		100	24	34	38	24	16	14	24	12		2		38	4	26		40	22	8	4	24	4
929.98	2683.7	293.94	543.73	166.41	264.05		-36.61		-39.63		-69.66	-55.77		250	60	52	56	64	80	72	70	66	74	96	10	34		125	30	34	46	30	16	12	14	14				28	0	48		50	22	4	8	26	6
666.76		387.19		183.662	268.01		-31.03		-66.67		-67.5	-53.97		300	64	64	64	68	90	76	56	70	86	106	8	36		150	38	34	32	32	10	16	12	18				30	2	16		60	26	4	6	30	4
1311.51		500.08		276.92	281.19		-57.4		-73.42		-71.8	-60.42		350	68	72	72	76	98	34	40	66	74	116	8	18		175	44	10	30	24	4	8	12	26				16	0	12		70	22	4	4	32	4
				223	319.41						-57.98	-60.75		400	50	80	80	80	102	28	34	42	56	88	10	16		200	44	12	16	28	4	4	10	14				22	0	10		80	24	4	4	36	4
				167.282	229.25						-55.2	-50.59
				167.568							-61.7	-77.96
												-65.09
[truncated: 5 more columns]

## Sheet: Fig. 5
OKR																							PLR																			Photoentrainment
Figure 5B																				Figure 5C			Figure 5E			Figure 5F																Figure H
Spatial freq.	Control												Brn3bcKO							Control	Brn3bcKO		Control	Brn3bcKO		Irradiance	Control								Brn3bcKO							Period		Activity in light
0.031	1.3	2	1.6	1.5	1.3	1.5	1.8	1.7	1.3	1.3	1.5	1.3	1.3	1.5	1.5	1.3	1.3	1.3		0.324	0.379		4.89367	3.92872		12.1	0.745	0.829	0.609	0.853	0.771	0.684			0.726	0.728	0.589	0.801	0.811	0.743		Control	Brn3bcKO	Control	Brn3bcKO
0.064	3.2	3.6	2.7	2	2	2.7	4	4.6	4	4.1	3.6	3.3	3.8	2	1.7	1.4	1.6	1.2		0.379	0.351		4.69988	4.32405		13.8	0.593	0.453	0.596	0.5	0.509	0.56	0.622		0.531	0.547	0.585	0.464	0.413	0.491		6757.26	6427.98	1.9214	23.9627
0.092	3.6	4	2.9	2.3	2.9	3.2	6	5.3	4.6	3.2	6.6	4	3.6	2.3	2.7	1.8	2	1.9		0.379	0.379		3.75528	4.39796		14.2	0.593	0.453	0.454	0.438	0.395	0.525	0.489		0.382	0.326	0.515	0.386	0.431	0.316		6166.84	1899.46	2.86759	20.0771
0.272	1.9	2.1	1.9	2	2	1.9	4.6	3.6	2.7	3.2	3.6	2.1	2	2	1.8	1.5	1.8	1.9		0.342	0.407		4.73832	4.89367		14.8	0.266	0.245	0.252	0.305	0.329	0.309	0.394	0.328	0.371	0.358	0.544	0.494	0.447	0.469		8725.93	5069.43	0.7	1.54545
																				0.304	0.361		4.25076	3.85887																		7608.23	5001.72	0.181292	0.549041
																				0.379			4.62346	4.81568																		7332.81	6024.69	0.468191	11.7892
																				0.351																						6491.08	3764.99	0.191582	17.6566
																				0.361																						6433.03	4594.96	1.60487
																				0.342																						6631.18		2.64579

## Sheet: Ext. Data Fig. 3
Panel B			Panel D			Panel E
Control	Brn3bcKO		Control	Brn3bcKO			Control	Brn3bcKO
20.4178	4.35167		0.214286	0		Brn3b -	361	813
17.0156	22.655		0.0952381	0		Brn3b +	1001	65
34.9239	9.0842		0.220238	0
0	4.2614		0.0654762	0
1.4883	36.4698		0	0
11.2787	20.5838		0.0357143	0
1.0728	0.831		0.315476	0
19.6767	11.442		0.14881	0
66	4.383		0.130952	0
232.859	3.793		0.255952	0
157.483	0.5258		0.321429	0
149.339	4.5412		0.363095	0
167.36	82.377		0.232143	0
22.0085	20.5892		0.333333	0
143.584	3.4964		0.321429	0
4.1717	7.0002		0.482143	0
190.328	0.5982		0.14881	0
134.36	27.4724		0.297619	0
15.4143	0.3968		0.172619	0
140.106	12.6534		0.672619	0
194.841	4.5924		0.672619	0
83.7296	0.125		0.303571	0
107.542	26.316		0.39881	0
5.5136	0.9272		0.630952	0
111.259	15.1786		0.517857	0
23.7712	24.8054		1	0
116.507	36.3598		0	0
4.3196	37.5036		0	0
60.9925	13.8816		0.279762	0
54.0676	15.0536		0.619048	0
62.9596	29.775		0.0535714	0
18.6404	29.3942		0.0714286	0
76.0226	0		0.0952381	0
41.6965	0.2384		0.136905	0
60.1147	10.1392		0.0119048	0
29.3833	9.4678		0.0476191	0
2.4508	0.9623		0.0297619	0
97.9226	2.0538		0.184524	0
24.395	5.216		0.172619	0
126.25	5.016		0.321429	0
98.6738	10.6766		0.434524	0
106.939	5.834		0.0119048	0
155.254	1.7388		0.0714286	0
71.3998	7.4344		0	0
41.991	2.4		0.0357143	0
23.957	7.4128		0.220238	0
212.891	8.2384		0.0476191	0
28.8865	1.0944		0	0
114.794	9.939		0.386905	0
182.757	6.2156		0.0297619	0
71.8175	1.229		0.0952381	0
97.8233	0.6624		0	0
42.225	4.6362		0.196429	0
36.138	19.5214		0.39881	0
13.9139	9.9438		0.0833333	0
142.038	26.746		0.172619	0
58.2924	7.2554		0.0476191	0
60.165	1.705		0.172619	0
91.58	23.997		0	0
7.765	15.319		0	0
2.8085	11.9622		0.0654762	0
10.8987	13.8545		0.0178571	0
61.9034	6.507		0.0297619	0
22.9156	20.4328		0.184524	0
76.9638	6.1908		0.10119	0
122.379	1.0984		0.434524	0
115.509	0.3198		0	0
173.413	0.6		0.154762	0
35.5913	5.603		0.154762	0
17.7522	0.1346		0	0
136.699	0.8064		0	0
115.033	8.7496		0.113095	0
10.5924	1.6826		0.0714286	0
8.2876	6.392		0.547619	0
26.5624	4.7318		0.60119	0
24.7173	2.1008		0.285714	0
35.2673	0.9735		0.505952	0
24.4627	4.6915		0.785714	0
110.797	0		0.285714	0
121.414	0		0.196429	0
155.992	0.2344		0.321429	0
93.2321	0.2298		0.297619	0
135.098	0		0.0714286	0
72.9717	0		0.119048	0
111.112	0		0.0654762	0
0.461	0		0.0357143	0
68.7656	1.0378		0.255952	0
97.2137	12.7148		0.0178571	0
67.5108	7.8		0.0297619	0
219.447	3.643		0.196429	0
46.9646	5.3715		0.10119	0
71.0099	3.044		0.386905	0
156.193	1.3745		0	0
77.1726	7.685		0.0714286	0
73.6771	0		0.0178571	0
35.0361	86.1485		0.113095	0
231.951	41.6325		0.0952381	0
246.56	2.2124		0.25	0
108.752	1.7762		0.232143	0
170.622	0.6675		0.0476191	0
32.2129	0.3785		0.0952381	0
26.147	6.117		0	0
111.212	1.71367		0.369048	0
62.4213	5.61		0.172619	0
55.8005	1.751		0.0119048	0
9.3156	3.0404		0	0
57.4055	6.8342		0.184524	0
0.7944	0		0.434524	0
0	0		0.267857	0
4.1826	0		0.0714286	0
1.8636	0		0.10119	0
5.0146	2.5934		0	0
0	2.1134		0	0
0	2.3182		0.10119	0
83.8356	2.8542		0.136905	0
21.6784	2.7484		0	0
23.5506	1.541		0	0
0	0		0.232143	0
38.9788	7.1764		0	0
131.56	1.453		0	0
37.0644	0		0.452381	0
91.7482	1.922		0.214286	0
100.088	4.016		0.196429	0
161.461	0		0	0
20.4216	0.953		0	0
63.6912	0		0	0
3.0144	0.293		0.0535714	0
13.8602	0		0	0
71.0988	1.541		0.214286	0
11.8922	0.375		0	0
9.9044	0		0	0
88.7876	0.792		0.172619	0
28.763	0		0	0
1.8072	0		0.0297619	0
129.181	0		0.214286	0
47.7536	3.0554		0.136905	0
3.7456	0.23875		0.184524	0
3.9998	7.6928		0.10119	0
0	1.9844		0.14881	0
7.266	2.1784		0.14881	0
2.7418	0		0	0
5.7376	0.656		0.0714286	0
2.0264	12.4523		0	0
9.2306	8.984		0.25	0
3.6428	0.358667		0.10119	0
1.9616	0		0	0
7.7854	0.2748		0.172619	0
5.3254	0		0.10119	0
3.2144	0		0	0
116.618	0		0.0297619	0
8.681	6.4712		0.166667	0
43.949	1.0852		0	0
69.8072	3.643		0.202381	0
0.3268	0.1744		0.0714286	0
5.68	0		0.0714286	0
52.8794	0		0.136905	0
3.9846	6.1758		0.0297619	0
2.1418	1.1862		0.154762	0
19.0816	0		0.130952	0
5.3392	3.1768		0.0714286	0
1.05	1.8212		0.130952	0
0.306	5.53667		0.196429	0
0.4976	0.7635		0.119048	0
1.4136	0.3885		0.202381	0
3.7318	1.90533		0.202381	0
7.7194	1.6875		0.172619	0
9.6486	0.766		0.172619	0
3.7604	1.3824		0.136905	0
8.7428	0		0.0476191	0
0.6984	2.1856		0.25	0
1.899	0		0.315476	0
15.839	0		0.607143	0
7.234	0.284333		0.154762	0
8.17	0.8922		0.232143	0
1.1862	0		0.279762	0
0.417	0		0.166667	0
4.6048	0		0.25	0
14.1336	0.126		0	0
71.34	0		0.380952	0
91.5256	0		0.255952	0
18.2262	0.5796		0.0654762	0
54.67	2.5822		0	0
67.6188	1.95		0.196429	0
6.4622	0		0.0654762	0
11.5974	0		0.154762	0
40.0712	0.281		0.267857	0
57.0494	2.372		0.0178571	0
43.4014	0.4655		0	0.227273
56.408	0		0.0535714	0
48.1606	9.44467		0	0
85.8094	3.923		0.0357143	0
3.8252	0		0.25	0
117.917	0		0.0119048	0
15.6418	2.332		0.202381	0
16.9182	0		0.0476191	0
58.4468	0.669333		0.0654762	0
95.185	1.20275		0.0535714	0
2.1856	0.8428		0.220238	0
35.4484	0		0.386905	0
13.0836	0		0.0833333	0
21.9158	0		0.119048	0
34.9098	4.9474		0	0
17.1394	0.27125		0	0
1.7924	1.494		0.0297619	0
29.1138	1.231		0	0
40.8404	1.6104		0.232143	0
42.2944	0.7412		0.0535714	0
29.003	3.5118		0.0119048	0
12.819	22.6562		0.0476191	0
37.5282	20.4703		0.25	0
48.5124	16.4243		0.0714286	0
29.1074	1.8758		0.184524	0
15.5632	5.2922		0.0714286	0
0.7848			0.0297619	0
23.3812			0.0297619	0
2.691			0.0952381	0
4.0652			0	0
24.4006			0.0357143	0
55.9294			0	0
8.9152			0.154762	0
7.6144			0.0654762	0
6.4326			0.238095	0
5.9908			0.0833333	0
0			0	0
11.4376			0.0654762	0
6.6254			0	0
0			0.0833333	0
8.4142			0.0297619	0
18.3474			0.0178571
0.1288			0
5.1962			0.113095
6.0884			0.0357143
18.3662			0.10119
8.0856			0
0.3478			0
2.0776			0.113095
5.3886			0.113095
18.7888			0.172619
27.2468			0.172619
30.8262			0.0178571
12.1468			0.130952
53.8097			0.279762
23.4484			0.232143
27.02			0.0297619
1.9566			0.255952
0			0.14881
3.974			0.0178571
65.3438			0.25
108.843			0.119048
77.2456			0.172619
3.9016			0.440476
16.0806			0.35119
2.1066			0.130952
17.6842			0.255952
18.981			0.0833333
37.861			0.255952
30.3396			0.136905
23.134			0.589286
1.8888			0.220238
62.0722			0.0476191
33.197			0.0297619
14.8752			0.10119
19.8332			0.255952
14.0276			0
9.8074			0.113095
64.1272			0.113095
0.7796			0
2.6886			0.0952381
20.628			0.172619
136.78			0.220238
122.083			0.0833333
4.0506			0.172619
2.452			0.0535714
118.326			0.0833333
14.2288			0.0654762
0			0
94.617			0
0			0
49.9873			0.0119048
89.5858			0.0119048
0.3368			0
21.5456			0
6.417			0.25
4.7022			0
0.8004			0
2.969			0.255952
0.363			0.184524
13.5304			0
4.0476			0
5.1738			0.422619
16.525			0.136905
2.8184			0
65.4256			0
2.5696			0
29.6557			0
30.867			0.184524
40.5355			0.238095
19.1755			0
85.246			0.220238
9.239			0.154762
40.6294			0.113095
34.8436			0.184524
22.326			0.0714286
3.8802			0.119048
0.252			0.0297619
5.4526			0.0654762
22.6996			0.119048
1.3208			0.0357143
35.06			0.321429
24.8582			0.0535714
87.8384			0.113095
35.4134			0.0178571
94.9088			0.321429
21.1698			0.184524
29.4148			0.464286
1.857			0.130952
7.865			0.202381
0.854			0.255952
0.512			0
2.6042			0.0476191
28.316			0.297619
18.4468			0.488095
12.1584			0.0833333
5.0112			0.25
7.837			0.0714286
35.323			0.363095
0.7014			0.60119
1.3372			0.184524
39.5372			0.0297619
19.3566			0.10119
27.612			0.14881
18.0556			0.238095
37.5788			0.39881
17.4754			0.255952
51.7038			0.113095
24.072			0.267857
			0.297619
			0.0654762
			0.0357143
			0.184524
			0.130952
			0.0476191
			0.130952
			0.0833333
			0.0357143
			0.0357143
			0.113095
			0.0833333
			0.0535714
			0
			0.10119
			0.0535714
			0.267857
			0.130952
			0.238095
			0.279762
			0.214286
			0.267857
			0.0476191
			0.380952
			0.285714
			0.333333
			0.25
			0.517857
			0.285714
			0.0952381
			0.666667
			0.380952
			0.0535714
			0.0178571
			0.14881
			0.172619
			0.303571
			0.0178571
			0.39881
			0.130952
			0.232143
			0.255952
			0.321429
			0.214286
			0.255952
			0.220238
			0.166667
			0.14881
			0.267857
			0.0476191
			0.10119
			0.0178571
			0.0952381
			0.333333
			0.303571
			0.0654762
			0.184524
			0.589286
			0.184524
			0.333333
			0.0952381
			0.0535714
			0.0714286
			0.214286
			0.285714
			0.172619
			0.279762
			0.267857
			0.452381
			0.220238
			0.279762
			0.214286
			0.464286
			0.285714
			0.464286
			0.452381
			0.416667
			0.416667
			0.214286
			0.202381
			0.279762
			0.369048
			0.196429
			0.267857
			0.113095
			0.0357143
			0
			0.14881
			0.0297619
			0.10119
			0.25
			0.136905
			0.172619
			0.184524
			0.184524
			0.0833333
			0.130952
			0.0714286
			0.238095
			0.267857
			0.434524
			0
			0.196429
			0
			0
			0
			0.0476191
			0
			0.0714286
			0.0714286
			0
			0
			0.0714286
			0.166667
			0.303571
			0.279762
			0
			0.184524
			0
			0
			0.297619
			0.267857
			0.0119048
			0.113095
			0.0357143
			0.166667
			0	0
			0.369427	0
			0.171975	0
			0.0700637	0
			0.490446	0
			0.0955414	0
			0	0
			0.159236	0
			0.433121	0
			0.216561	0
			0.191083	0
			0.00636943	0
			0.433121	0
			0.146497	0
			0.0764331	0
			0.0509554	0
			0.0254777	0
			0.242038	0
			0	0
			0	0
			0	0
			0	0
			0	0
			0.165605	0
			0.146497	0
			0	0
			0.165605	0
			0.044586	0
			0.0573248	0
			0.165605	0
			0	0
			0	0
			0.101911	0
			0.121019	0.0620155
			0	0.387597
			0.388535	0
			0.324841	0
			0.356688	0
			0.401274	0
			0.515924	0
			0.280255	0
			0.280255	0
			0.0764331	0
			0.369427	0
			0.0955414	0.178295
			0.503185	0.108527
			0.929936	0
			0.458599	0
			0.458599	0
			0.388535	0
			0.261147	0
			0	0
			0.420382	0.0232558
			0.210191	0.0310078
			0.203822	0
			0.089172	0.0542636
			0	0
			0.044586	0.0465116
			0.242038	0.108527
			0.00636943	0.20155
			0.184713	0
			0.165605	0.0697674
			0.159236	0
			0.184713	0
			0.0191083	0.155039
			0.0509554	0.193798
			0.0573248	0.178295
			0.324841	0.263566
			0.0955414	0
			0.133758	0
			0	0.0232558
			0.242038	0
			0.464968	0
			0.0318471	0
			0.165605	0
			0.133758	0.0930233
			0.0573248	0
			0.0191083	0
			0.254777	0
			0.242038	0
			0.242038	0
			0	0
			0.585987	0.0232558
			0.44586	0
			0	0
			0.0318471	0
			0.77707	0
			0.0254777	0
			0	0.178295
			0.133758	0.0465116
			0.324841	0
			0.0955414	0
			0.0254777	0.00775194
			0.216561	0.147287
			0	0
			0	0.0542636
			0	0.0465116
			0.089172	0.0620155
			0	0.0930233
			0.242038	0.310078
			0	0
			0.43949	0.875969
			0.146497	0.100775
			0	0
			0.261147	0
			0	0.155039
			0	0
			0.203822	0
			0.184713	0
			0.159236	0
			0	0.108527
			0	0.170543
			0.089172	0
			0	0
			0.11465	0
			0.140127	0.224806
			0	0
			0	0
			0	0
			0	0.162791
			0	0
			0.0764331	0
			0.0318471	0
			0	0
			0	0
			0	0
			0	0
			0	0
			0	0
			0	0
			0	0
			0	0
			0.165605	0
			0	0
			0	0.0542636
			0	0
			0.0191083	0
			0	0
			0.11465	0
			0	0
			0	0.372093
			0	0
			0	0
			0	0
			0	0
			0	0
			0	0
			0	0
			0	0
			0	0
			0	0
			0	0
			0	0
			0	0
			0	0
			0	0
			0	0
			0	0
			0.203822	0
			0.605096	0.294574
			0	0
			0.216561	0
			0	0
			1	0
			0	0
			0	0
			0	0
			0	0
			0.0509554	0
			0	0
			0	0
			0	0
			0.159236	0
			0	0
			0	0
			0	0
			0	0
			0	0
			0	0
			0	0
			0	0
			0	0
			0	0
			0	0
			0	0
			0.044586	0
			0	0
			0	0
			0	0
			0	0
			0	0
			0	0
			0	0
			0	0
			0	0
			0	0
			0	0
			0.0700637	0
			0	0
			0	0
			0	0
			0	0
			0	0
			0	0
			0	0
			0	0
			0	0
			0	0
			0	0
			0	0
			0
			0
			0
			0
			0
			0
			0
			0
			0
			0.0955414
			0
			0
			0
			0
			0
			0.210191
			0
			0
			0.863905	0
			1	0
			0.751479	0
			0.869822	0
			0.224852	0
			0.325444	0
			0.680473	0
			0.893491	0
			0.710059	0.00970874
			1	0.834951
			0.195266	0.92233
			0.307692	0
			0.360947	0.330097
			0.692308	0
			0.751479	0
			0.35503	0
			0.431953	0
			0.426036	0
			0.769231	0
			1	0
			0.573964	0
			0.35503	0
			0.183432	0.0679612
			0.56213	0
			0.384615	0
			0.609467	0
			0.0177515	0
			0.431953	0
			0.491124	0
			0.236686	0
			0.952663	0
			0.420118	0
			0.207101	0
			0.159763	0
			0.491124	0
			0.982249	0
			1	0
			0.668639	0
			0.372781	0
			0.136095	0
			0.923077	0
			0.514793	0
			0.887574	0
			0.810651	0
			1	0
			1	0
			0.923077	0
			0.627219	0
			0.579882	0
			0.869822	0
			0.455621	0
			0.443787	0
			0.177515	0
			0.35503	0.242718
			0.56213	0
			0.414201	0
			0.307692	0
			0.106509	0
			0.337278	0.786408
			0.491124	0.485437
			0.248521	0
			0.857988	0
			0.473373	0
			0.485207	1
			0.195266	0
			0.420118	0
			0.331361	0
			0.0177515	0.0291262
			0.313609	0
			0.159763	0.223301
			0.0414201	0
			0.0710059	0
			0.136095	0
			0.0414201	0
			0	0
			0	0
			0	0.0582524
			0	0
			0	0
			0	0
			0	0
			0	0
			0	0
			0	0
			0	0
			0	0
			0	0
			0	0
			0	0
			0	0
			0	0
			0	0
			0	0
			0.100592	0
			0	0
			0	0
			0	0
			0	0
			0.0414201	0
			0	0.0291262
			0	0
			0	0
			0	0
			0.0591716	0.00970874
			0	0
			0	0
			0	0
			0	0
			0.360947	0
			0.177515	0.359223
			0.313609	0
			0.39645	0
			0.491124	0
			0.295858	0
			0.224852	0.106796
			0.591716	0
			0.928994	0.291262
			0.544379	0
			0.597633	0
			0.846154	0
			0.609467	0
			1	0
			0.692308	0
			0.213018	0
			0.100592	0
			0.786982	0
			0.538462	0
			0.313609	0
			0.100592	0
			0.295858	0
			0.502959	0
			0.177515	0
			0.147929	0
			0.721893	0
			0.662722	0
			0.284024	0.194175
			0.147929	0
			0.313609	0
			0.952663	0.0291262
			0.56213	0
			0.218935	0
			0.751479	0
			0.639053	0
			0.840237	0
			0.360947	0
			0.568047	0
			0.130178	0
			1	0
			1	0
			1	0
			0.431953	0
			1	0
			0.485207	0
			0.639053	0
			0.544379	0
			0.502959	0
			0.739645	0
			0.579882	0
			0.12426	0
			0.609467	0
			0.0769231	0
			0.633136	0
			0.869822	0
			0.739645	0
			1	0
			0.840237	0
			0.745562	0
			0.633136	0
			0.757396	0
			1	0
			0.923077	0
			1	0
			0.656805	0
			0.710059	0
			0.887574	0
			0.420118	0
			0.295858	0.184466
			0.218935	0
			0.508876	0
			0.514793	0
			0.656805	0
			0.550296	0
			0.508876	0
			0.727811	0
			0.816568	0
			0.715976	0
			0.254438	0
			0.550296	0
			0.52071	0
			0.136095	0
			0.47929	0
			0.698225	0
			0.887574	0
			0.183432	0
			0.668639	0
			0.840237	0
			0.621302	0
			0.668639	0
			0.502959	0
			0.627219	0
			0.680473	0
			0.431953	0
			0.325444	0.0194175
			0.443787	0
			0.579882	0
			0.295858	0
			0.390533	0
			0.284024	0
			0.325444	0
			0.402367	0
			0.39645	0
			0.295858	0
			0.0295858	0
			0.384615	0
			0.195266	0
			0.568047	0
			0.426036	0
			0.609467	0
			0.0295858	0
			0.153846	0
			0.0769231	0
			0.147929	0
			0.177515	0
			0	0
			0.254438	0
			0.272189	0
			0.153846	0
			0.16568	0
			0	0
			0.136095	0.0873786
			0.12426	0
			0.12426	0
			0	0
			0.384615	0
			0.573964	0
			0.47929	0
			0.195266	0.0873786
			0.550296	0
			0.242604	0
			0.325444	0.252427
			0.56213	0
			0.248521	0
			0.455621	0
			0.00591716	0
			0.325444	0
			0.242604	0
			0.597633	0
			0.218935	0
			0.550296	0
			0.544379	0
			0.491124	0
			0.508876	0
			0.893491	0
			0	0
			0.431953	0
			0.0946746	0
			0	0
			0.272189	0
			0.47929	0.466019
			0.810651	0
			0.106509	0
			0	0
			0	0
			0.12426	0
			0	0
			0.242604	0
			0.213018	0
			0.278107	0.320388
			0.0650888	0
			0.147929	0
			0.12426	0
			0.100592	0
			0.485207	0
			0.0591716	0
			0.0118343	0
			0.159763	0
			0.266272	0
			0.118343	0
			0.0473373	0
			0.0650888	0
			0.278107	0
			0.213018	0
			0.100592	0
			0.0295858	0
			0	0
			0.153846	0
			0.0769231	0
			0.195266	0
			0.272189	0
			0	0
			0.00591716	0
			0	0
			0.106509	0
			0.106509	0
			0.153846	0
			0.248521	0
			0.195266	0
			0.343195	0
			0.508876	0
			0.159763	0
			0.0650888	0
			0.236686	0
			0.100592	0
			0.443787	0
			0.307692	0
			0.449704	0
			0.414201	0
			0.254438	0
			0.153846	0
			0.207101	0
			0.177515	0
			0.449704	0
			0.183432	0
			0.16568	0
			0.0887574	0
			0.384615	0
			0.183432	0
			0.301775	0
			0.668639	0
			0.609467	0
			0.384615	0
			0.159763	0
			0.16568	0
			0.118343	0
			0.313609	0
			0.159763	0
			0.47929	0
			0.360947	0
			0.195266	0
			0.153846	0
			0.39645	0
			0.485207	0
			0.568047	0
			0.544379	0
			0.331361	0
			0.307692	0
			0.473373	0
			0.431953	0
			0.56213	0
			0.213018	0
			0.195266	0
			0	0
			0.195266	0
			0.153846	0
			0.0946746	0
			0.372781	0
			0.313609	0
			0.455621	0
			0.60355	0
			0.508876	0
			0.242604	0
			0.47929	0
			0.39645	0
			0.360947	0
			0.343195	0
			0.313609	0
			0.751479	0
			0.597633	0
			0.301775	0
			0.307692	0
			0.538462	0
			0.550296	0
			0.579882	0
			0.431953	0
			0.366864	0
			0.745562	0
			0.307692	0
			0.177515	0
			0.360947	0
			0.47929	0
			0.60355	0
			0.443787	0
			0.698225	0
			0.502959	0
			0.461538	0
			0	0
			0.0118343	0
			0.218935	0
			0	0
			0	0
			0	0
			0	0
			0	0
			0	0
			0	0
			0	0
			0	0
			0	0
			0	0
			0	0
			0	0
			0	0
			0.278107	0
			0.189349	0
			0.136095	0
			0.248521	0
			0	0
			0	0
			0	0
			0.106509	0
			0.254438	0
			0.0887574	0
			0.0946746	0
			0	0
			0	0
			0	0
			0	0
			0	0
			0.0650888	0
			0.183432	0
			0.207101	0
			0.189349	0
			0	0
			0.0177515	0
			0.213018	0
			0.248521	0
			0.0591716	0
			0.195266	0
			0.0591716	0
			0.307692	0
			0	0
			0.343195	0
			0.035503	0
			0.248521	0.242718
			0.106509	0
			0	0
			0	0
			0.0414201	0
			0	0
			0.00591716	0
			0	0
			0	0
			0	0
			0.0177515	0
			0	0
			0	0
			0	0
			0	0
			0.035503	0
			0	0
			0.00591716
			0.0710059
			0
			0
			0.0650888
			0.207101
			0.52071
			0.485207
			0.218935
			0.100592
			0.207101
			0
			0
			0.159763
			0.00591716
			0.0118343
			0.0473373
			0
			0
			0.0473373
			0.0414201
			0
			0.0414201
			0.0591716
			0.0118343
			0.473373
			0
			0.0650888
			0.0946746
			0.0295858
			0.35503
			0.130178
			0.0473373
			0
			0.00591716
			0
			0.130178
			0.0118343
			0.0710059
			0.035503
			0.159763
			0.0177515
			0
			0
			0
			0
			0
			0
			0
			0.00591716
			0.00591716
			0
			0
			0.0887574
			0.035503
			0.0650888
			0
			0
			0
			0
			0
			0
			0
			0
			0
			0.0650888
			0
			0
			0
			0.0769231
			0.0769231
			0.0473373
			0.0295858
			0
			0
			0.106509
			0
			0
			0
			0
			0
			0
			0
			0
			0
			0.00591716
			0
			0
			0.0473373
			0
			0
			0
			0.0769231
			0.159763
			0
			0.16568
			0
			0
			0.177515
			0.0591716
			0
			0
			0
			0
			0
			0
			0.106509
			0.0887574
			0
			0
			0
			0
			0
			0.0650888
			0
			0.16568
			0
			0
			0
			0
			0
			0
			0
			0
			0
			0
			0
			0.0295858
			0
			0.0591716
			0.0887574
			0.118343
			0
			0.0650888
			0.218935
			0.147929
			0.035503
			0
			0.0650888
			0.301775
			0.100592
			0.307692
			0.207101
			0.272189
			0.390533
			0.136095
			0.0414201
			0.224852
			0.159763
			0.431953
			0.0414201
			0.159763
			0.218935
			0.449704
			0.195266
			0.00591716
			0.0591716
			0.0591716
			0
			0.130178
			0
			0.189349
			0
			0.0887574
			0
			0.153846
			0
			0.153846
			0.0769231
			0.130178
			0.360947
			0.639053
			0.195266
			0.0769231
			0.609467
			0.508876
			0.0710059
			0.0769231
			0
			0.106509
			0.00591716
			0.633136
			0.325444
			0.473373
			0.402367
			0.769231
			0.248521
			0.360947
			0.331361
			0.532544
			0.35503
			0.461538
			0.372781
			0.236686
			0.337278
			0.455621
			0.236686
			0.727811
			0.213018
			0.284024
			0.639053
			0.295858
			0.473373
			0.591716
			0.0650888
			0.573964
			0.739645
			0.544379
			0.325444
			0.650888
			0.35503
			0.272189
			0.514793
			0.597633
			0.893491
			0.491124
			0.95858
			0.923077
			0.739645
			0.757396
			0.514793
			0.905325
			0.828402
			0.781065
			0.656805
			0.420118
			0.639053
			0.56213
			0.727811
			0.402367
			0.420118
			0.313609

## Sheet: Ext. Data Fig. 4
Panel B
	cKO-UP	cKO-DN	no change
fraction overlap	0.0465753	0.120743	0.0440647

## Sheet: Ext. Data Fig. 5
Panel C					Panel D							Panel F			Panel H			Panel I
Density		Opn4 mRNA level			M4 ipRGC		M2 ipRGC		M1 ipRGC			Control	Brn3bcKO		Control	Brn3bcKO		All retina		Temporal		Nasal
Control	Brn3bcKO	Control	Brn3bcKO		Control	Brn3bcKO	Control	Brn3bcKO	Control	Brn3bcKO		0.461394	0.305219		0.266164	0.372167		Control	Brn3bcKO	Control	Brn3bcKO	Control	Brn3bcKO
73.8655	76.6341	0.123465	0.151099		0.15164	0.258729	0.101874	0.397593	0.285678	0.129016		0.479598	0.291513		0.252982	0.357406		59.8252	43.3004	59.8252	43.3004	17.6092	38.5318
65.2112	123.845	0.074395	0.087337		0.112258	0.099373	0.100988	0.141492	0.123261	0.331584		0.2285	0.372167		0.332706	0.305746		49.6607	35.5439	49.6607	35.5439	20.6628	65.4014
96.1998	124.782	0.6398	0.169601		0.163014	0.288156	0.323789	0.146449	0.104343	1		0.413057	0.558777		0.325173	0.275698		54.0699	30.7006	54.0699	30.7006	22.513	31.0944
131.419	91.4071	0.321071	0.898339		0.072496	0.142246	0.125443	0.714811	0.507867	0.638275		0.398619	0.357406		0.258632	0.578809		55.5301	42.6801	55.5301	42.6801	25.0091	65.6008
55.9954	90.0067	0.111371	0.232269		0.105765	0.282503	0.363033	0.598627	0.354723	0.207102		0.407407	0.305746		0.416196	0.411703		50.3074	65.5729	50.3074	65.5729	19.5888	60.9074
80.2931	103.374	0.15012	0.232269		0.138265	0.228191	0.067304	0.232269	0.11593	0.391525		0.202134	0.275698		0.416196	0.868213		70.3174	56.3377	70.3174	56.3377		42.197
		0.541281	0.232269		0.095577	0.907092	0.133658	0.232269	0.165684	0.478663		0.266164	0.578809		0.271814	0.283606		52.8074	42.178	52.8074	42.178		22.6245
		0.062302	0.20183		0.149175	0.117079	0.081812	0.232269	0.183556	0.264772		0.340866	0.411703		0.29253	0.28835		98.5123	56.0994	98.5123	56.0994		29.0647
		0.091237	0.188998		0.14238	0.345867	0.074585	0.503432	0.195264	0.957575		0.294413	0.374802		0.589454	0.284133		44.1026	54.8925	44.1026	54.8925		13.4699
		0.24313	0.591465		0.158087	0.124639	0.178617	0.115687	0.382661	0.34915		0.482109	0.459146		0.304457	0.327886		86.8029	38.5318	86.8029
		0.50095	0.6415		0.074395	0.121257	0.091237	0.325334	0.18765	0.151406		0.345888	0.437006		0.266792	0.308382		17.6092	65.4014
		0.50095	0.397593		0.107952	0.174376	0.171019	0.338406	0.436432	0.535164		0.485876	0.317343		0.294413	0.293622		20.6628	31.0944
		0.146511	0.165821		0.079017	0.447329	0.089274	0.334428	1	0.535164		0.252982	0.868213		0.305712	0.706906		22.513	65.6008
		0.45416	0.226798		0.072243	0.142644	0.17847	0.375551	0.350857	0.535164		0.332706	0.283606		0.256121	0.318925		25.0091	60.9074
		0.180258	0.269472		0.105962	0.215359	0.181805	0.480188	0.24313	0.220158		0.325173	0.350554		0.428751	0.579863		19.5888	42.197
		0.415538	0.639312		0.103679	0.150204	0.151244	0.131503	0.637109	0.30292		0.315129	0.28835		0.2285	0.281497			22.6245
		0.154616	0.36974		0.169391	0.151398	0.251474	0.682242	0.122718	0.272423		0.258632	0.295203		0.24796	0.88719			29.0647
		0.342725	0.197453		0.146511	0.116085	0.216809	0.128345	0.093073	0.288272		0.642185	0.435424		0.45135	0.822878			13.4699
		0.635241	0.620909		0.142052	0.309493	0.296632	0.535363	0.2163	0.368746		0.416196	0.284133		0.230383	0.680021
		0.079017	0.116582		0.095606	0.107431	0.107446	0.548791	0.342725	0.362877		0.416196	0.388508		0.237288	0.324196
		0.179752	0.215359		0.174196	0.20193	0.140053	0.425147	0.211382	0.462151		0.443817	0.439642		0.231011	0.607275
		0.152843	0.150204		0.118146	0.235054		0.414503	0.382401	0.145827		0.396736	0.986821		0.264281	0.370585
		0.100988	0.221625		0.084439	0.129514		0.162721	0.129095	0.135349		0.386692	0.424354		0.262398	0.398524
		0.072243	0.325972		0.108269	0.469909		0.543221	0.429622	0.175072		0.404896	0.327886		0.261142	0.829731
		0.341902	0.160251		0.120046	0.137181			0.636444			0.452605	0.308382		0.475832	0.372694
		0.067304	0.207898		0.093453	0.114991			0.415538			0.296924	0.57301		0.200879	0.324723
		0.15164	0.653835		0.081405	0.268875			0.134997			0.271814	0.58039		0.198368	0.409067
		0.107066	0.425147		0.111254	0.145131			0.761207			0.549906	0.293622		0.299435	0.483922
		0.273395	0.089923		0.101535	0.147526			0.165592			0.446955	0.472325		0.258632	0.343173
		0.195264	0.144434		0.069837	0.20183			0.282766			0.35656	0.39378		0.236033	0.665261
		0.073572	0.321794		0.155151	0.118074			0.326944			0.29253	0.399578		0.325173	0.649446
		0.107446	0.225107		0.062302	0.155874			0.372361			0.589454	0.362678		0.35656	0.659462
		0.111181	0.085547		0.098167	0.145429			0.146431			0.304457	0.706906		0.405524	0.24038
		0.104343	0.294439			0.144434			0.062207			0.266792	0.440169		0.259887	0.290986
		0.436432	0.447329			0.175072			0.279378			0.39548	0.29204		0.246704	0.370058
		0.095606	0.108027			0.123927			0.635241			0.379159	0.353189		0.285625	0.177122
		0.168608	0.226798			0.158759			0.152843			0.306968	0.318925		0.264909	1
		0.269153	0.391028			0.187108			0.533056			0.294413	0.701107		0.335217	0.429626
		0.320501	0.570278			0.143639			0.236754			0.305712	0.579863		0.311362	0.716921
		0.118146	0.655526			0.096887			0.220812			0.69366	0.281497		0.355932	0.340538
		0.191085	0.535164			0.128618			0.251994			0.229755	0.352135		0.441933	0.201371
		0.196467	0.535164			0.139759			0.148981			0.170747	0.131787		0.462021	0.596205
		0.119666	0.535164			0.095991			0.460222			0.436911	0.443859		0.293158	0.229837
		0.166962	0.179151			0.156968			0.45416			0.413685	0.299947		0.355304	0.229837
		0.296632	0.868795			0.089923						0.256121	0.399051		0.271186	0.201371
		0.085286	0.230677			0.226798						0.428751	0.180812		0.291902	0.283606
		0.425035	0.091415			0.212275						0.340239	0.153927		0.232894	0.615709
		0.148981	0.228191			0.116483						0.2285	0.88719		0.133082	0.215604
		0.282766	0.131503			0.177053						0.317012	0.37902		0.242938	0.217185
		0.166836	0.110216			0.104546						0.24796	0.822878		0.20904	0.358461
		0.074585	0.396996			0.121556						0.384181	0.680021		0.224733	0.193991
		1	0.938327			0.160649						0.45135	0.324196		0.167608	0.212968
		0.193681	0.394111			0.136974						0.230383	0.334212		0.224105	0.6136
		0.120046	0.714811			0.142644						0.237288	0.607275		0.290019	0.586716
		0.112258	0.216154			0.230677						0.231011	0.545598		0.301318	0.484976
		0.093453	0.117079			0.124938						0.508475	0.248287		0.291902	0.312599
		0.506205	0.147618			0.108027						0.264281	0.335266		0.392341	0.217712
		0.093073	0.338406			0.136974						0.345888	0.370585		0.271814	0.503954
		0.636444	0.0754			0.114891						0.359699	0.431207		0.287508	0.337375
		0.285678	0.212374			0.174359						0.262398	0.264628		0.243566	0.575119
		0.159238	0.533672									0.534212	0.398524		0.234149	0.575119
		0.685387	0.447429									0.40113	0.829731		0.383553	0.149183
		0.167342	0.346563									0.261142	0.372694		0.229755	0.546125
		0.101874	0.357505									0.475832	0.372694		0.338355	0.150237
		0.072496	0.068636									0.200879	0.300474		0.392969	0.150237
		0.148158	0.099075									0.198368	0.538745		0.244821	0.114391
		0.105926	0.548791									0.299435	0.347918		0.283114	0.208224
		0.133658	0.434398									0.258632	0.324723		0.283114	0.208224
		0.069837	0.536258									0.475832	0.344755		0.27307	0.208224
		0.140053	0.150403									0.296924	0.376911		0.301946	0.24776
		0.11593	0.115687									0.492153	0.468108		0.26177	0.364787
		0.249643	0.112205									0.236033	0.409067		0.257376	0.204533
		0.120276	0.995524									0.325173	0.483922		0.207784	0.115445
		0.062207	0.391525									0.303829	0.297312		0.309479	0.229837
		0.181805	0.145429									0.539862	0.343173		0.489014	0.211914
		0.087307	0.478663									0.431262	0.665261		0.296296	0.216658
		0.17787	0.207102									0.462649	0.270427		0.327684	0.403268
		0.165592	0.175371									0.608914	0.322088		0.265537	0.399578
		0.220812	0.107431									0.50973	0.39747		0.349027	0.239325
		0.174275	0.139759									0.35656	0.649446		0.276208	0.385872
		0.092463	0.448622									0.405524	0.366368		0.313873	0.470216
		0.175428	0.42455									0.517891	0.17185		0.346516	0.261465
		0.142934	0.449418									0.259887	0.659462		0.220339	0.26621
		0.219523	0.20004									0.494664	0.437006		0.227872	0.39009
		0.123261	0.125037									0.246704	0.24038		0.221594	0.207169
		0.211654	0.099373									0.347772	0.56932		0.323917	0.372694
		0.396308	0.234756									0.588826	0.442277		0.365976	0.279916
		0.159012	0.157366									0.524796	0.246178		0.278719	0.618872
		0.295026	0.288272									0.285625	0.290986		0.246077	0.243015
		0.179702	0.254352									0.303202	0.577227		0.25361	0.202952
		0.323789	0.524918									0.264909	0.401687		0.271814	0.497628
		0.105962	0.235054									0.363465	0.278861		0.219083	0.333685
		0.122718	0.298717									0.335217	0.332103		0.252354	0.440169
		0.312189	0.679001									0.273697	0.454402		0.268048
		0.163014	0.199741									0.564972	0.341592		0.231638	0.571214
		0.211382	0.503432									0.415568	0.248287		0.220339	0.288856
		0.350857	0.362877									0.389203	0.370058		0.255493	0.827586
		0.225832	0.255645									0.300691	0.461255		0.251099	0.215892
		0.129095	0.116483									0.311362	0.30311		0.221594	0.196902
		0.081812	0.339799									0.361582	0.47496		0.210295	0.497251
		0.155416	0.42455									0.47081	0.343701		0.24796	0.22089
		0.372361	0.334428									0.355932	0.177122		0.269303	0.225387
		0.226103	0.653536									0.351538	1		0.295041	0.777611
		0.418287	0.158759									0.441933	0.429626		0.262398	0.329335
		0.365102	0.36417									0.462021	0.716921		0.28123	0.373813
		0.251474	0.10186									0.293158	0.421191		0.284369	0.496752
		0.169391	0.175072									0.355304	0.340538		0.256748	0.583708
		0.32596	0.096887									0.271186	0.201371		0.315756	0.288856
		0.170544	0.142644									0.291902	0.431207		0.284997	0.438781
		0.159554	0.104546									0.541117	0.0985767		0.266792	0.51974
		0.178617	0.427634									0.403641	0.265683		0.327684	0.465767
		0.111254	0.114294									0.335844	0.208751		0.209667	0.637181
		0.236754	0.143639									0.345888	0.335793		0.209667	0.756622
		0.139135	0.949766									0.485248	0.163943		0.301318	0.278861
		0.216809	0.307371									0.433773	0.492883		0.196485	0.777611
		0.447118	0.51517									0.232894	0.246705		0.157564	0.52074
		0.171019	0.936636									0.133082	0.596205		0.157564	0.549225
		0.142052	0.124938									0.518519	0.144966		0.237288	0.732634
		0.186825	0.276932									0.518519	0.117554		0.177652	0.763618
		0.081405	0.151398									0.242938	0.207169		0.347772	0.4003
		0.134997	0.598627									0.20904	0.236162		0.19774	0.615692
		0.116409	0.212275									0.224733	0.236162		0.184557	0.745127
		0.382401	0.421665									0.345888	0.351081		0.669178	0.736632
		0.149175	0.462151									0.38167	0.210859		0.222222	0.566717
		0.147615	0.155874									0.167608	0.229837		0.223478	0.283358
		0.089274	0.121257									0.224105	0.229837		0.217828	0.441779
		0.275766	0.37929									0.426868	0.201371		0.2172	0.467266
		0.155151	0.133791									0.290019	0.283606		0.24231	0.34083
		0.533056	0.3584									0.318267	0.280443		0.235405	0.375812
		0.098167	1									0.297552	0.615709		0.242938	0.50025
		0.129163	0.143937									0.301318	0.243542		0.226616	0.45927
		0.566297	0.145827									0.306968	0.215604		0.233522	0.411294
		0.230784	0.114991									0.575643	0.217185		0.308223	0.57921
		0.283623	0.35094									0.291902	0.268318		0.332706	0.471264
		0.189687	0.222919									0.392341	0.358461		0.344005	0.4003
		0.148848	0.543221									0.271814	0.210859		0.240427	0.5992
		0.146431	0.116184									0.447583	0.250923		0.344633	0.601199
		0.165684	0.126927									0.472693	0.347391		0.296296	0.392304
		0.209717	0.129016									0.472693	0.389035		0.303202	0.85957
		0.101535	0.116085									0.279347	0.547707		0.242938	0.385307
		0.158087	0.368746									0.287508	0.346336		0.243566	0.347326
		0.095577	0.129514									0.57941	0.193991		0.224105	0.318841
		0.170606	0.345867									0.243566	0.212968		0.22285	0.589205
		0.429622	0.124639									0.234149	0.6136		0.236033	0.325337
		0.183556	0.34915									0.404896	0.28466		0.258632	0.461769
		0.159468	0.762757									0.383553	0.333685		0.224733	0.264368
		0.413132	0.282503									0.415568	0.586716		0.312618	0.550725
		0.105765	0.128618									0.410546	0.324723		0.318895	0.413293
		0.181571	0.218044									0.229755	0.44913		0.31199	0.689155
		0.186147	0.198647									0.338355	0.484976		0.315129	0.395302
		0.084439	0.273948									0.392969	0.451766		0.243566	0.306847
		0.761207	0.207202									0.244821	0.312599		0.241055	0.285357
		0.507867	0.154183									0.283114	0.217712		0.288763	0.53973
		0.163353	0.136974									0.283114	0.503954		0.278719	0.538231
		0.363033	0.414503									0.301318	0.337375		0.234149	0.344328
		0.14238	0.504327									0.27307	0.208751		0.290647
		0.330426	0.156968									0.301946	0.474433		0.256748	0.497235
		0.18765	0.187108									0.388575	0.219821		0.397363	0.496385
		0.103679	0.1699									0.444444	0.575119		0.238544	0.639728
		0.241943	0.469909									0.276836	0.575119		0.440678	0.86091
		0.125443	0.542127									0.26177	0.149183		0.669178	0.280732
		0.684516	0.268875									0.257376	0.296784		0.236033	0.614207
		0.354723	0.258729									0.207784	0.24038		0.354049	0.676308
		0.660061	0.175072									0.38167	0.546125		0.195857	0.457252
		0.151244	0.114891									0.251726	0.302056		0.180163	0.834538
		0.326944	0.136974									0.265537	0.302056		0.152542	0.465759
		0.221603	0.145131									0.309479	0.330522		0.283741	0.445342
		0.354169	0.118074									0.489014	0.150237		0.215945	0.487452
		0.382661	0.548791									0.296296	0.150237		0.264281	0.565291
		0.138265	0.142644									0.327684	0.163943		0.22285	0.890259
		0.241389	0.535363									0.289391	0.252504		0.284997	0.328796
		0.213926	0.907092									0.265537	0.114391		0.299435	0.924713
		0.689898	0.20193									0.293158	0.10912		0.299435	0.242875
		0.108269	0.174376									0.353421	0.172377		0.232894	0.238622
		0.17847	0.160649									0.364721	0.221402		0.300691	0.538069
		0.107952	0.335323									0.349027	0.208224		0.284369	0.226287
		0.460222	0.125734									0.384809	0.208224		0.24231	0.666525
		0.2163	0.289366									0.399247	0.208224		0.20339	0.288813
		0.174196	0.095991									0.357815	0.13495		0.231638	0.38154
		0.279378	0.216552									0.521657	0.24776		0.239799	0.450021
		0.251994	0.121556									0.444444	0.364787		0.198996	0.230966
		0.637109	0.123927									0.276208	0.204533		0.258004	0.598469
		0.243526	0.288156									0.313873	0.115445		0.29253	0.233092
			0.246237									0.346516	0.2699		0.217828	0.4849
			0.244081									0.220339	0.174486		0.148776	0.325393
			0.128345									0.551161	0.229837		0.162586	0.359847
			0.145156									0.260515	0.211914		0.200251	0.487027
			0.343546									0.227872	0.216658		0.258632	0.441089
			0.152376									0.343377	0.409067		0.310734	0.863888
			0.228564									0.384809	0.403268		0.291274	0.44194
			0.137828									0.473321	0.248814		0.206529	0.985113
			0.167355									0.377276	0.399578			0.595917
			0.201192									0.221594	0.316289		0.221693	0.395576
			0.147526									0.512869	0.239325		0.333862	0.963845
			0.162721									0.323917	0.26621		0.291534	0.276903
			0.127483									0.365976	0.385872		0.300529	0.540621
			0.135349									0.278719	0.369531		0.397884	0.518077
			0.141707									0.246077	0.470216		0.888889	0.488303
			0.30292									0.613308	0.261465		0.304762	0.405785
			0.177053									0.25361	0.351081		0.330159	0.638026
			0.146449									0.588198	0.26621		0.473016	0.831136
			0.638275									0.424357	0.39009		0.271429	0.784347
			0.957575									0.271814	0.351081		0.314286	0.231391
			0.310247									0.548023	0.207169		0.201587	0.247129
			0.203455									0.219083	0.191882		0.18254	0.145045
			0.46952									0.402385	0.416974		0.23545	0.762229
			0.321455									0.4457	0.372694		0.310053	0.632497
			0.185459									0.280603	0.295203		0.207407	0.269247
			0.151406									0.416824	0.235108		0.265079	0.490855
			0.309493									0.678594	0.272008		0.604762	0.450447
			0.161536									0.252354	0.285187		0.212169	0.75117
			0.272423									0.268048	0.316816		0.255556	0.38239
			0.375551									0.428123	0.296784		0.27672	0.389196
			0.426631									0.428123	0.279916		0.225397	0.577201
			0.220158									0.495292	0.618872		0.789418	0.440664
			0.141492									0.330195	0.243015		0.286243	0.32667
			0.228348									0.231638	0.243015		0.270899	0.380264
			0.776858									0.220339	0.29204		0.268783	0.508294
			0.193972									0.391086	0.334739		0.325397	0.518928
			0.628254									0.255493	0.253558		0.319577	0.573373
			0.160566									0.251099	0.292567		0.426455	0.217354
			0.682242									0.221594	0.284133		0.533862	0.791153
			0.174359									0.187068	0.202952		0.52328	0.873245
			0.193002									0.210295	0.497628		0.533333	0.246704
			0.142246									0.296924	0.333685		0.495767	0.440238
			0.24128									0.36221	0.440169		0.431746	0.386644
			0.609611									0.263653	0.13126		0.561376	0.284985
			0.153022									0.622097	0.322839		0.37037	0.296044
			0.480188									0.449466	0.748626		0.368783	0.215228
			0.571786									0.24796	0.677161		0.324339	0.204168
			0.262616									0.241682	0.302349		0.279894	0.467035
			0.137181									0.241055	0.249875		0.355026	0.278605
			0.130608									0.489014	0.369815		0.440212	0.22416
			0.715864									0.489014	0.403798		0.960847	0.245002
			0.325334									0.242938	0.271864		0.51164	0.405359
			0.119077									0.242938	0.184908		0.94127	0.524883
			0.142246									0.29818	0.194903		0.441799	0.319439
			0.112288									0.269303	0.356322		0.844444	0.229689
			0.331584									0.386064	0.297351		0.490476	0.455976
			0.264772									0.433773	0.256372		0.554497	0.38239
			0.104853									0.658506	0.651674		0.502116	0.367929
			0.721264									0.295041	0.189905		0.501587	0.209698
												0.262398	0.571214		0.466138	0.15738
												0.241055	0.211394		0.459788	0.32114
												0.28123	0.395302		0.852381	0.208422
												0.390458	0.288856		0.362963	0.308379
												0.284369	0.421789		0.840741	0.191833
												0.436284	0.827586		0.867725	0.239473
												0.256748	0.215892		0.512698	0.282858
												0.291274	0.196902		0.774074	0.234368
												0.315756	0.195902		0.96455	0.286261
												0.277464	0.497251		0.326984	0.240323
												0.681105	0.22089		0.240741	0.304977
												0.410546	0.533233		0.24127	0.322841
												0.284997	0.225387		0.929101	0.309655
												0.437539	0.896052		0.357143	0.237771
												0.352166	0.61919		0.321693	0.239473
												0.430006	1		0.343915	0.239473
												0.391714	0.318341		0.8	0.184602
												0.40113	0.634183		0.882011	0.320289
												0.266792	0.721639		0.502646	0.18843
												0.327684	0.382809		0.462963	0.23692
												0.352166	0.777611		0.51164	0.689494
												0.209667	0.329335		0.579894	0.174819
												0.209667	0.373813		0.784127	0.149298
												0.297552	0.496752		0.420635	0.208422
												0.437539	0.925537		0.496825	0.242875
												0.300063	0.583708		0.242857	0.227563
												0.345888	0.313343		0.283069	0.152276
												0.445072	0.566717		0.34127	0.473416
												0.301318	0.768616		0.575661	0.199915
												0.196485	0.385307		0.725397	0.193109
												0.377276	0.178411		0.442857	0.154402
												0.269303	0.288856		0.534392	0.258613
												0.447583	0.438781		0.521164	0.19396
												0.479598	0.51974		0.683598	0.15738
												0.268675	0.964518		0.386243	0.455125
												0.157564	0.195902		0.510582	0.960868
												0.157564	0.751624		0.31746	0.216078
												0.334589	0.465767		0.525926	0.429604
												0.566855	0.637181		0.474603	0.870268
												0.237288	0.266367		0.681481	0.250957
												0.177652	0.756622		0.480423	0.472565
												0.314501	0.204398		0.441799	0.980009
												0.347772	0.278861		0.587302	0.482773
												0.19774	0.412294		0.547619	0.672905
												0.184557	0.374813		0.378307	0.346236
												0.40113	0.896052		0.58254	0.205444
												0.202762	0.777611		0.387831	0.242025
												0.318267	0.52074		0.500529	0.196512
												0.178908	0.671164		0.410582	0.335602
												0.669178	0.393303		0.49418	0.41812
												0.394852	0.549225		0.402646	0.923862
												0.489014	0.692154		0.371429	0.274777
												0.222222	0.732634		0.498942	0.534241
												0.223478	0.97901		0.36455	0.268822
												0.473321	0.466267		0.39418	0.644832
												0.217828	0.530735			0.887282
												0.2172	0.763618		0.232773	0.281157
												0.24231	0.312344		0.234874	0.196937
												0.222222	0.4003		0.422689	0.882603
												0.274953	0.615692		0.268067	0.162909
												0.235405	0.745127		0.409664	0.280732
												0.344005	0.433283		0.647479	0.614207
												0.242938	0.409795		0.510504	0.332199
												0.408663	0.881059		0.165966	0.336878
												0.47897	0.482759		0.183193	0.657167
												0.226616	0.307846		0.181933	0.18758
												0.222222	0.181909		0.344118	0.196937
												0.340866	0.428786		0.352521	1
												0.419335	0.664168		0.29958	0.167163
												0.499686	0.736632		0.702521	0.140791
												0.333961	0.566717		0.267647	0.238197
												0.323289	0.398801		0.302521	0.247554
												0.233522	0.283358		0.258403	0.196512
												0.274325	0.441779		0.794958	0.735857
												0.308223	0.802099		0.313025	0.239473
												0.393597	0.3993		0.77437	0.179073
												0.482109	0.38031		0.377311	0.17567
												0.332706	0.365817		0.489496	0.282008
												0.344005	0.467266		0.627731	0.855381
												0.302574	0.627186		0.57521	0.184602
												0.876334	0.569715		0.470168	0.13994
												0.473321	0.47926		0.547899	0.158231
												0.240427	0.536732		0.670588	0.273075
												0.344633	0.289855		0.62563	0.203318
												0.382298	0.376312		0.471008	0.194811
												0.234149	0.424788		0.752521	0.206295
												0.287508	0.656672		0.85042	0.228839
												0.47646	0.34083		0.389076	0.186304
												0.299435	0.345327		0.241176	0.186304
												0.296296	0.405797		0.22479	0.41812
												0.303202	0.375812		0.356303	0.464909
												0.242938	0.414793		0.242437	0.304551
												0.270559	0.445277		0.333193	0.156104
												0.243566	0.415792		0.239916	0.131008
												0.264281	0.466267		0.230252	0.287112
												0.377903	0.301349		0.386555	0.166738
												0.224105	0.50025		0.257143	0.383241
												0.323917	0.595202		0.287395	0.241599
												0.510986	0.374813		0.256723	0.171416
												0.22285	0.347826		0.276891	0.784772
												0.369115	0.45927		0.214286	0.662697
												0.355932	0.761119		0.181933	0.284134
												0.360326	0.392304		0.27563	0.575074
												0.367859	0.589705		0.473529	0.649936
												0.236033	0.411294		0.270168	0.317312
												0.258632	0.46027		0.348319	0.24798
												0.530446	0.324838		0.27479	0.698852
												0.224733	0.414793		0.583613	0.719268
												0.580038	0.589205		0.545378	0.905147
												0.312618	0.311344		0.260084	0.779243
												0.318895	0.543228		0.458403	0.558911
												0.31199	0.57921		0.281933	0.319013
												0.3371	0.271364		0.757983	0.348362
												0.315129	0.471264		0.522689	0.249256
												0.243566	0.507246		0.306303	0.393024
												0.580665	0.218891		0.432773	0.249256
												0.241055	0.495252		0.331092	0.816674
												0.255493	0.298851		0.278992	0.564015
												0.4457	0.4003		0.287395	0.258613
												0.639674	0.464768		0.279832	0.266695
												0.387947	0.469765		0.560924	0.155253
												0.288763	0.5992		0.286555	0.131433
												0.40678	0.601199		0.37521	0.188856
												0.278719	0.392304		0.239076	0.229689
												0.360954	0.292854		0.447479	0.206721
												0.432517	0.85957		0.371008	0.235644
												0.259887	0.385307		0.406303	0.37516
												0.234149	0.906547		0.217227	0.172267
												0.290647	0.536732		0.52395	0.184177
												0.256748	0.436282		0.243277	0.136963
												0.242938	0.347326		0.193277	0.595066
												0.256748	0.741629		0.196218	0.301148
												0.397363	0.48026		0.165966	0.87282
												0.238544	0.630685		0.202521	0.185878
												0.440678	0.455772		0.778992	0.185878
												0.669178	0.318841		0.151261	0.153977
												0.260515	0.823088		0.47437	0.15738
												0.236033	0.589205		0.107143	0.383667
												0.283114	0.325337		0.27395
												1	0.365317		0.22605
												0.354049	0.254873		0.217227
												0.29253	0.87956		0.195798
												0.287508	0.461769		0.182773
												0.195857	0.264368		0.248739
												0.180163	0.334333		0.188655
												0.152542	0.550725		0.364706
												0.289391	0.364318		0.392437
												0.263026	0.492254		0.248739
												0.199623	0.703648		0.483613
												0.283741	0.413293		0.147899
												0.205901	0.773613		0.692437
												0.215945	0.689155		0.829412
												0.302574	0.395302		0.135294
												0.244193	0.306847		0.547899
												0.202134	0.367316		0.106303
												0.227244	0.285357		0.659244
												0.286252	0.53973		0.102101
												0.49027	0.3998		0.137395
												0.781544	0.672664		0.310924
												0.264281	0.538231		0.281092
												0.290647	0.528236		0.194118
												0.217828	0.344328		0.171429
												0.227244	0.223388		0.37437
												0.820465	0.512744		0.804202
												0.339611	0.205397		0.281933
												0.240427	0.205397		0.271429
												0.250471	0.388306		0.337395
												0.22285	0.364818		0.34916
												0.284997	0.461769		0.22605
												0.299435	0.265867		0.456723
												0.299435	0.173413		0.336555
												0.232894	0.983008		0.487815
												0.300691	0.232884		0.253782
												0.252354	0.397301		0.484874
												0.284369	0.451774		0.263025
												0.24231	0.310345		0.457563
												0.20339	0.145927		0.67395
												0.338983	0.686157		0.492017
												0.33145	0.222389		0.77521
												0.54049	0.32084		0.52563
												0.231638	0.227886		0.35042
												0.200251	0.262869		0.272269
												0.4457	0.424288		0.440336
												0.247332	0.597701		0.267647
												0.28688	0.270865		0.418067
												0.239799	0.344328		0.370168
												0.198996	0.250375		0.169748
												0.403641	0.191404		0.179412
												0.698682	0.23938		0.189076
												0.442561	0.357321		0.395378
												0.258004	0.635682		0.447899
												0.367859	0.523238		0.50042
												0.29253	0.486257		0.441176
												0.217828	0.464768		0.364706
												0.321406	0.672164		0.486555
												0.211551	0.497235		0.452941
												0.217828	0.496385		0.542017
												0.168864	0.639728		0.67563
												0.178908	0.86091		0.188655
												0.16447	0.289664		0.173109
												0.347772	0.538494		0.161765
												0.148776	0.534241		0.398319
												0.162586	0.461931		0.668487
												0.37037	0.280732		0.221008
												0.310734	0.614207		0.322269
												0.182046	0.676308		0.461765
												0.452605	0.538494		0.17479
												0.200251	0.598469		0.184874
												0.258632	0.241174		0.171849
												0.372881	0.350915		0.153361
												0.569366	0.212675		0.390756
												0.310734	0.457252		0.857143
												0.310734	0.529137		0.137395
												0.291274	0.623139		0.138235
												0.206529	0.368354		0.190336
												0.313245	0.834538		0.134034
												0.321406	0.457252		0.120168
												0.336472	0.465759		0.293697
												0.313873	0.445342		0.47563
												0.416931	0.487452		0.252101
												0.221693	0.565291		0.105462
												0.333862	0.890259		0.112605
												0.283598	0.328796		0.140756
												0.291534	0.924713		0.079412
												0.300529	0.242875		0.292437
												0.260847	0.238622		0.073529
												0.397884	0.538069		0.323529
												0.888889	0.226287		0.142437
												0.304762	0.666525		0.673529
												0.481481	0.288813		0.135294
												0.330159	0.597193		0.408403
												0.473016	0.242875		0.39916
												0.271429	0.357295		0.355882
												0.430688	0.38154		0.248739
												0.843915	0.450021		0.298319
												0.314286	0.229264		0.257563
												0.791534	0.805615		0.24958
												0.228571	0.205019		0.314286
												0.201587	0.230966		0.134874
												0.18254	0.396852		0.586555
												0.23545	0.516801		0.177731
												0.310053	0.222033		0.171849
												0.207407	0.273075		0.293697
												0.265079	0.293492		0.129832
												0.604762	0.144194		0.202941
												0.273016	0.456402		0.161765
												0.212169	0.242875		0.278151
												0.255556	0.598469		0.134034
												0.970899	0.190132		0.264706
												0.568254	0.233092		0.138235
												0.27672	0.4849		0.404622
												0.225397	0.325393		0.256303
												0.789418	0.360272		0.155882
												0.511111	0.359847		0.091597
												0.286243	0.487027		0.103361
												0.270899	0.441089		0.072269
												0.268783	0.863888		0.457563
												0.410582	0.44194		0.113025
												0.325397	0.221182		0.182773
												0.356614	0.985113		0.098739
												0.319577	0.595917		0.07521
												0.368254	0.214802		0.126471
												0.426455	0.395576		0.277731
												0.86455	0.777967		0.22437
												0.533862	0.963845		0.142017
												0.65873	0.623139		0.094538
												1	0.722246		0.120168
												0.52328	0.204594		0.098739
												0.533333	0.276903		0.092857
												0.450265	0.307529		0.133193
												0.76455	0.540621		0.109244
												0.495767	0.518077		0.241597
												0.431746	0.488303		0.190336
												0.561376	0.405785		0.095378
												0.633333	0.638026		0.111765
												0.737037	0.403658		0.102521
												0.779365	0.417269		0.098739
												0.37037	0.831136		0.129832
												0.622751	0.784347		0.239076
												0.368783	0.81795		0.085294
												0.926984	0.525734		0.117227
												0.991534	0.456402		0.113866
												0.324339	0.231391		0.588235
												0.632275	0.317312		0.115546
												0.328571	0.247129		0.246639
												0.279894	0.253934		0.116807
												0.392593	0.145045		0.32395
												0.355026	0.762229		0.084034
												0.266138	0.509145		0.152941
												0.664021	0.632497		0.102101
												0.440212	0.269247		0.42437
												0.960847	0.490855		0.097059
												0.783598	0.450447		0.172269
												0.51164	0.32752		0.14958
												0.94127	0.75117		0.553361
												0.441799	0.543598		0.202521
												0.844444	0.38239		0.287395
												0.490476	0.413866		0.186555
												0.554497	0.389196		0.178571
												0.502116	0.571672		0.190756
												0.501587	0.577201		0.240756
												0.466138	0.463207		0.134034
												0.459788	0.440664		0.159244
												0.667725	0.668226		0.186555
												0.760847	0.32667		0.168067
												0.862434	0.380264		0.277311
												0.780423	0.508294		0.306303
												0.795767	0.518928		0.626471
												0.852381	0.573373		0.097059
												0.842857	0.52786		0.186555
												0.67037	0.464909		0.10042
												0.443386	0.217354		0.210924
												0.883598	0.640153		0.343697
												0.540741	0.797958		0.12605
												0.666667	0.20034		0.405462
												0.608995	0.701404		0.178992
												0.362963	0.791153		0.15042
												0.512698	0.487027		0.25
												0.840741	0.873245		0.219748
												0.867725	0.596342		0.165546
												0.493122	0.246704		0.194538
												0.512698	0.536368		0.326891
												0.774074	0.416419		0.218908
												0.96455	0.487027		0.25084
												0.975132	0.377286		0.387815
												0.742857	0.440238		0.244118
												0.430159	0.662697		0.228571
												0.326984	0.833262		0.320588
												0.257672	0.386644		0.218067
												0.285185	0.779668		0.22479
												0.355026	0.464058		0.238235
												0.240741	0.676733		0.206723
												0.24127	0.284985		0.288655
												0.929101	0.263718		0.226891
												0.357143	0.778818		0.256303
												0.321693	0.296044		0.322689
												0.343915	0.215228		0.276471
												0.8	0.380264		0.304622
												0.763492	0.408337		0.229832
												0.579894	0.204168		0.478151
												0.851852	0.479796		0.292017
												0.443915	0.467035		0.635714
												0.606349	0.774139		1
												0.882011	0.31561		0.3
												0.525926	0.183326		0.254622
												0.591534	0.278605		0.356723
												0.469841	0.210974		0.323529
												0.502646	0.22416		0.348739
												0.462963	0.245002		0.70042
												0.51164	0.729051		0.497479
												0.579894	0.704806		0.282353
												0.784127	0.47299		0.205882
												0.420635	0.706933
												0.496825	0.405359
												0.258201	0.68439
												0.242857	0.524883
												0.42328	0.319439
												0.360847	0.229689
												0.35873	0.455976
												0.268783	0.361974
												0.283069	0.43088
												0.207937	0.597618
												0.285185	0.809868
												0.207407	0.449596
												0.339153	0.38239
												0.34127	0.367929
												0.503704	0.209698
												0.365608	0.15738
												0.575661	0.293067
												0.422751	0.32114
												0.725397	0.208422
												0.548677	0.517652
												0.442857	0.463632
												0.534392	0.833262
												0.434921	0.428328
												0.319048	0.308379
												0.521164	0.191833
												0.524868	0.239473
												0.597884	0.282858
												0.55873	0.234368
												0.683598	0.939175
												0.386243	0.246704
												0.366667	0.286261
												0.510582	0.240323
												0.31746	0.304977
												0.577778	0.322841
												0.530159	0.440238
												0.740741	0.756699
												0.578307	0.918333
												0.525926	0.871119
												0.741799	0.37601
												0.474603	0.309655
												0.643386	0.430455
												0.492063	0.237771
												0.678836	0.474692
												0.513757	0.466185
												0.486243	0.184602
												0.58836	0.239473
												0.681481	0.239473
												0.450265	0.480647
												0.429101	0.184602
												0.496825	0.184602
												0.480423	0.789026
												0.449735	0.320289
												0.441799	0.18843
												0.587302	0.23692
												0.547619	0.689494
												0.378307	0.189707
												0.58254	0.349213
												0.739153	0.395576
												0.387831	0.313058
												0.478307	0.44832
												0.500529	0.191408
												0.410582	0.174819
												0.49418	0.284134
												0.402646	0.378562
												0.371429	0.149298
												0.498942	0.208422
												0.344444	0.242875
												0.36455	0.227563
												0.251323	0.618035
												0.398413	0.152276
												0.343386	0.473416
												0.39418	0.574224
												0.289418	0.199915
												0.270899	0.193109
												0.184656	0.407061
												0.166667	0.429604
												0.116402	0.38239
												0.325397	0.292216
												0.298942	0.160357
												0.166138	0.214377
												0.386243	0.154402
												0.286243	0.188005
												0.518519	0.258613
												0.22963	0.19396
												0.304233	0.15738
												0.457143	0.455125
												0.331746	0.190983
												0.345503	0.247129
												0.330159	0.960868
												0.438095	0.216078
												0.48254	0.429604
												0.573016	0.870268
												0.694709	0.654615
												0.585185	0.24245
												0.49418	0.250957
												0.214706	0.472565
												0.232773	0.980009
												0.394958	0.482773
												0.234874	0.672905
												0.352941	0.346236
												0.486555	0.202892
												0.497059	0.467035
												0.422689	0.205444
												0.709664	0.422373
												0.268067	0.295619
												0.409664	0.242025
												0.647479	0.196512
												0.510504	0.335602
												0.165966	0.455125
												0.183193	0.303701
												0.473109	0.41812
												0.181933	0.923862
												0.540336	0.341557
												0.411765	0.41259
												0.260504	0.26712
												0.216807	0.300298
												0.372269	0.274777
												0.426891	0.534241
												0.344118	0.268822
												0.229832	0.644832
												0.352521	0.887282
												0.321849	0.281157
												0.605042	0.261165
												0.188235	0.196937
												0.481933	0.882603
												0.340336	0.609528
												0.513025	0.162909
												0.29958	0.280732
												0.452941	0.614207
												0.702521	0.332199
												0.267647	0.336878
												0.302521	0.657167
												0.185294	0.18758
												0.342017	0.196937
												0.429412	1
												0.258403	0.167163
												0.458403	0.279881
												0.632773	0.313058
												0.320588	0.140791
												0.502521	0.238197
												0.803782	0.247554
												0.358824	0.196512
												0.794958	0.735857
												0.430252	0.239473
												0.313025	0.179073
												0.582353	0.17567
												0.761765	0.282008
												0.485294	0.855381
												0.37479	0.184602
												0.237395	0.13994
												0.77437	0.158231
												0.377311	0.17014
												0.163025	0.416844
												0.227311	0.232667
												0.489496	0.73373
												0.418487	0.273075
												0.284874	0.356869
												0.518487	0.203318
												0.230252	0.643556
												0.322689	0.223309
												0.341176	0.196937
												0.627731	0.194811
												0.297899	0.353041
												0.489496	0.206295
												0.269748	0.240749
												0.146218	0.228839
												0.271429	0.350064
												0.436555	0.226287
												0.428571	0.290515
												0.12479	0.186304
												0.165966	0.186304
												0.170168	0.41812
												0.169748	0.464909
												0.115546	0.304551
												0.219748	0.156104
												0.262185	0.131008
												0.19916	0.287112
												0.143277	0.41812
												0.0953782	0.597618
												0.188655	0.320289
												0.103782	0.166738
												0.147059	0.383241
												0.214286	0.241599
												0.185294	0.171416
												0.207563	0.784772
												0.152521	0.662697
												0.295378	0.284134
												0.12605	0.575074
												0.137395	0.649936
												0.112605	0.317312
												0.196639	0.24798
												0.226471	0.698852
												0.280252	0.719268
												0.57521	0.905147
												0.205462	0.230115
												0.132353	0.779243
												0.105042	0.464909
												0.22437	0.378137
												0.265546	0.294768
												0.178992	0.605274
												0.189496	0.350489
												0.187395	0.452148
												0.218487	0.558911
												0.460924	0.319013
												0.643697	0.207146
												0.318487	0.348362
												0.470168	0.348362
												0.547899	0.440238
												0.670588	0.250106
												0.485294	0.312208
												0.341597	0.237771
												0.62563	0.245853
												0.471008	0.264994
												0.752521	0.332199
												0.423529	0.410464
												0.564706	0.256487
												0.288655	0.328796
												0.320168	0.293067
												0.455462	0.359422
												0.418908	0.238622
												0.85042	0.414292
												0.389076	0.316886
												0.439076	0.418971
												0.361765	0.358996
												0.471008	0.367078
												0.241176	0.431731
												0.402521	0.29647
												0.218908	0.534241
												0.377311	0.232667
												0.22479	0.321565
												0.481092	0.249256
												0.211345	0.199915
												0.278571	0.316886
												0.356303	0.165462
												0.242437	0.186304
												0.510084	0.184177
												0.333193	0.393024
												0.239916	0.149724
												0.230252	0.249256
												0.386555	0.816674
												0.257143	0.389621
												0.427311	0.173118
												0.257143	0.311357
												0.259664	0.168439
												0.287395	0.564015
												0.352941	0.258613
												0.256723	0.266695
												0.522269	0.298171
												0.276891	0.155253
												0.215546	0.179923
												0.360924	0.485751
												0.319748	0.192684
												0.214286	0.131433
												0.431513	0.130583
												0.181933	0.13356
												0.337395	0.164185
												0.27563	0.188856
												0.305882	0.229689
												0.473529	0.206721
												0.395798	0.493832
												0.240756	0.451723
												0.232353	0.235644
												0.270168	0.37516
												0.528992	0.172267
												0.370168	0.184177
												0.348319	0.197788
												0.303361	0.24798
												0.391597	0.136963
												0.486555	0.595066
												0.426471	0.208422
												0.27479	0.159932
												0.583613	0.301148
												0.545378	0.26074
												0.260084	0.350915
												0.458403	0.255636
												0.281933	0.239898
												0.257983	0.199064
												0.757983	0.87282
												0.522689	0.136963
												0.354622	0.358996
												0.306303	0.358996
												0.432773	0.185878
												0.331092	0.185878
												0.278992	0.225861
												0.492437	0.482348
												0.452521	0.358145
												0.287395	0.153977
												0.279832	0.15738
												0.560924	0.278179
												0.283613	0.310506
												0.286555	0.377286
												0.336975	0.449171
												0.35	0.383667
												0.37521	0.273501
												0.239076
												0.447479
												0.371008
												0.404622
												0.313025
												0.406303
												0.217227
												0.203361
												0.52395
												0.346639
												0.434454
												0.243277
												0.534454
												0.32479
												0.193277
												0.367227
												0.154622
												0.442857
												0.389076
												0.421008
												0.172269
												0.196218
												0.507563
												0.138655
												0.316387
												0.165966
												0.202521
												0.778992
												0.151261
												0.214706
												0.47437
												0.180672
												0.0886555
												0.107143
												0.27395
												0.22605
												0.232353
												0.311345
												0.217227
												0.195798
												0.182773
												0.390336
												0.248739
												0.188655
												0.364706
												0.161765
												0.392437
												0.248739
												0.412605
												0.219328
												0.313025
												0.412185
												0.610924
												0.327311
												0.483613
												0.147899
												0.539076
												0.271008
												0.121849
												0.140336
												0.692437
												0.245378
												0.111345
												0.22563
												0.344538
												0.266387
												0.146218
												0.228571
												0.452521
												0.259244
												0.266807
												0.345798
												0.353361
												0.255462
												0.439916
												0.27563
												0.829412
												0.533613
												0.161345
												0.337815
												0.297479
												0.135294
												0.547899
												0.106303
												0.298319
												0.201261
												0.421849
												0.12605
												0.284034
												0.659244
												0.102101
												0.137395
												0.355042
												0.144118
												0.310924
												0.281092
												0.194118
												0.171429
												0.37437
												0.804202
												0.281933
												0.271429
												0.467647
												0.337395
												0.34916
												0.22605
												0.456723
												0.336555
												0.487815
												0.253782
												0.484874
												0.263025
												0.457563
												0.67395
												0.492017
												0.482353
												0.77521
												0.515546
												0.52563
												0.35042
												0.272269
												0.440336
												0.267647
												0.418067
												0.288235
												0.370168
												0.169748
												0.179412
												0.189076
												0.395378
												0.447899
												0.50042
												0.186975
												0.441176
												0.364706
												0.486555
												0.452941
												0.542017
												0.165546
												0.67563
												0.192017
												0.131092
												0.27479
												0.242857
												0.419328
												0.157983
												0.440336
												0.188655
												0.394118
												0.138235
												0.173109
												0.155882
												0.159664
												0.161765
												0.398319
												0.668487
												0.221008
												0.131092
												0.156723
												0.322269
												0.461765
												0.17479
												0.184874
												0.171849
												0.153361
												0.390756
												0.857143
												0.137395
												0.336134
												0.138235
												0.133613
												0.430672
												0.207563
												0.216387
												0.352101
												0.159244
												0.254202
												0.136975
												0.673529
												0.320588
												0.320588
												0.320588
												0.320588
												0.320588
												0.320588
												0.320588
												0.320588
												0.320588
												0.320588
												0.320588
												0.320588
												0.320588
												0.320588
												0.264286
												0.172269
												0.141176
												0.29958
												0.29958
												0.0768908
												0.115546
												0.094958
												0.162185
												0.119328
												0.221008
												0.194958
												0.284454
												0.242857
												0.157983
												0.134034
												0.119748
												0.190336
												0.134034
												0.120168
												0.340336
												0.293697
												0.47563
												0.252101
												0.105462
												0.112605
												0.37479
												0.140756
												0.0861345
												0.0957983
												0.382353
												0.436555
												0.183193
												0.220588
												0.0819328
												0.0731092
												0.233613
												0.0781513
												0.183613
												0.0831933
												0.0857143
												0.0773109
												0.0865546
												0.428571
												0.230252
												0.0836134
												0.183613
												0.0966387
												0.0794118
												0.292437
												0.207143
												0.183193
												0.0735294
												0.323529
												0.142437
												0.673529
												0.135294
												0.132773
												0.408403
												0.39916
												0.355882
												0.248739
												0.298319
												0.257563
												0.273109
												0.159244
												0.24958
												0.314286
												0.134874
												0.586555
												0.177731
												0.171849
												0.293697
												0.129832
												0.206723
												0.315546
												0.152101
												0.19916
												0.202941
												0.294118
												0.161765
												0.258824
												0.278151
												0.134034
												0.264706
												0.138235
												0.404622
												0.256303
												0.155882
												0.0915966
												0.221849
												0.343277
												0.102521
												0.103361
												0.0722689
												0.17521
												0.0857143
												0.157143
												0.0773109
												0.387815
												0.457563
												0.113025
												0.182773
												0.0987395
												0.154622
												0.272269
												0.0752101
												0.0726891
												0.0609244
												0.126471
												0.159244
												0.120588
												0.215546
												0.277731
												0.22437
												0.171008
												0.0987395
												0.142017
												0.231513
												0.0945378
												0.216807
												0.22479
												0.120168
												0.0987395
												0.262185
												0.151261
												0.0928571
												0.0987395
												0.111765
												0.133193
												0.109244
												0.241597
												0.190336
												0.0953782
												0.111765
												0.559244
												0.102521
												0.0768908
												0.0987395
												0.27479
												0.129832
												0.528571
												0.239076
												0.0852941
												0.197479
												0.117227
												0.113866
												0.368487
												0.272689
												0.227731
												0.0978992
												0.115966
												0.139916
												0.0953782
												0.588235
												0.115546
												0.223109
												0.246639
												0.246639
												0.116807
												0.168908
												0.32395
												0.0840336
												0.110504
												0.152941
												0.313866
												0.0827731
												0.102101
												0.42437
												0.170168
												0.0852941
												0.182773
												0.0970588
												0.176891
												0.201681
												0.172269
												0.258824
												0.14958
												0.553361
												0.202521
												0.287395
												0.266387
												0.186555
												0.135294
												0.405462
												0.27563
												0.178571
												0.190756
												0.181933
												0.279412
												0.168908
												0.240756
												0.178571
												0.134034
												0.208824
												0.159244
												0.221008
												0.186555
												0.101681
												0.168067
												0.277311
												0.306303
												0.334454
												0.107983
												0.626471
												0.0970588
												0.242437
												0.186555
												0.25042
												0.115546
												0.10042
												0.210924
												0.343697
												0.12605
												0.25084
												0.405462
												0.391176
												0.178992
												0.15042
												0.25
												0.219748
												0.266807
												0.178151
												0.165546
												0.282353
												0.361345
												0.121008
												0.194538
												0.421008
												0.326891
												0.547479
												0.32521
												0.218908
												0.25084
												0.457563
												0.387815
												0.244118
												0.228571
												0.218487
												0.320588
												0.218067
												0.186975
												0.22479
												0.186555
												0.179832
												0.238235
												0.206723
												0.264286
												0.288235
												0.514286
												0.234454
												0.288655
												0.439916
												0.226891
												0.239916
												0.256303
												0.322689
												0.304202
												0.276471
												0.304622
												0.229832
												0.478151
												0.313445
												0.292017
												0.635714
												1
												0.297479
												0.3
												0.254622
												0.356723
												0.32521
												0.323529
												0.348739
												0.70042
												0.289496
												0.497479
												0.282353
												0.205882
												0.218487
												0.22521

## Sheet: Ext. Data Fig. 6
Panel C
Control	Brn3bcKO
59.2572	66.4333
65.4861	56.5473
1.1457	136.779
66.5465	14.2964
84.9338	94.1096
7.7646	55.6864
68.9902	210.977
55.4134	73.5573
70.4318	98.8125
139.193	71.8963
108.399	80.5746
111.657	147.76
99.1871	73.213
35.7249	20.1162
203.532	126.475
117.805	113.5
113.097	109.927
136.224	48.3232
110.373	134.049
150.017	34.8692
198.38	28.7632
102.943	118.25
59.2724	64.796
55.1351	97.5698
40.6178	95.807
93.5001	142.284
35.275	59.6686
110.918	56.8526
31.729	84.7986
51.6389	144.046
72.0265	50.55
59.6989	67.5812
47.8006	5.259
115.642	15.2526
47.5821	101.594
118.569	187.778
78.9509	139.208
62.7145	182.864
169.15	58.766
82.8125	40.6328
201.466	99.5214
47.9128	216.609
74.0346	63.4024
72.1176	87.4286
42.6527	156.45
196.691	42.0058
100.437	32.8232
38.8475	133.082
218.02	42.9684
151.436	165.75
162.873	71.175
75.3458	58.9482
151.875	165.24
151.749	40.6292
54.1214	36.235
96.9467	173.931
83.3689	18.9916
60.165	124.477
70.2225	49.4968
65.6285	148.828
84.8125	83.225
91.7303	66.3632
142.009	27.2488
22.571	52.4712
120.637	162.876
67.2359	30.6
35.3502	67.3072
43.456	11.28
120.793	26.8688
153.677	134.161
64.0411	140.401
45.56	43.6322
17.6538	115.039
104.376	35.428
151.938	212.807
29.2467	187.194
153.897	6.2744
58.5035	7.8104
92.0643	205.438
85.3404	199.688
57.0913	147.021
23.4802	179.534
35.543	214.2
121.161	181.687
36.5407	231.579
30.9236	161.288
20.784	173.015
166.181	178.005
29.5359	129.6
41.8053	216.512
171.545	135.981
21.8571	183.303
134.507	188.329
156.914	162.431
65.4854	69.9118
145.466	203.557
165.176	172.775
66.8027	197.712
112.406	114.052
112.781	100.131
83.6793	196.736
124.037	205.095
72.4948	197.934
43.0269	188.19
100.658	186.533
95.1742	229.016
184.419	31.1584
131.234	155.465
78.3	160.938
208.722	90.0158
30.8942	12.2878
25.1802	126.419
152.703	44.9422
174.178	84.448
41.7432	214.657
37.937	191.174
73.147	113.248
2.0276	127.5
73.0028	94.728
152.112	196.88
91.8584	238.767
113.42	118.53
159.853	31.457
77.6752	71.27
18.5846	214.963
38.8964	94.894
64.7448	206.052
144.657	213.059
95.8448	113.248
110.233	240.75
173.844	9.9195
55.228	155.745
159.526	152.239
24.2952	87.249
56.4644	187.222
69.2218	209.053
71.0254	172.229
54.8572	148.869
51.0846	246.864
42.363	152.231
150.697	77.181
115.642	135.694
79.3708	197.882
56.5382	180.366
159.83	244.958
84.3462	186.718
115.878	170.596
75.681	162.926
204.643	78.8004
13.6434	154.494
169.458	223.568
42.5966	197.128
89.4054	152.219
139.596	195.718
136.67	104.561
102.513	205.79
157.463	187.863
92.0944	217.046
49.9592	196.545
26.3766	217.879
44.4	234.737
151.572	105.354
96.0292	138.189
105.697	197.081
179.537	30.0433
41.1988	164.812
195.178	230.113
123.857	216.596
172.605	218.603
153.349	180.321
104.26	223.025
57.6316	46.974
69.6278	227.993
231.852	220.207
124.93	133.595
201.497	212.467
119.984	172.584
73.0406	219.237
156.215	91.282
111.477	229.586
164.538	231.432
40.623	111.038
94.224	184.2
78.2466	229.043
65.2522	89.304
117.786	170.562
51	187.395
69.4126	155.653
73.3166	72.3782
232.722	81.5447
109.826	166.077
138.975	122.664
97.4522	115.26
200.057	78.641
203.755	77.8687
74.7702	195.768
83.1446	137.341
110.743	185.771
26.7576	146.582
104.937	98.2668
14.7472	75.341
26.721	215.608
120.602	189.893
157.399	112.459
58.8408	70.59
24.1544	113.596
16.8306	111.488
7.3662	138.799
129.43	145.469
58.9604	141.732
176.358	194.17
231.241	83.2412
51.1198	236.957
186.346
89.4616
230.397
140.065
135.125
47.7136
139.103
48.7
85.766
110.602
206.372
117.375
184.74
158.204
76.4138
105.006
194.985
134.909
105.4
53.2304
104.281
231.47
87.4556
138.951
247.473
198.727
163.175
160.894
166
238.147
201.973
215.87
171.761
121.87
47.4936
83.4796
155.923
190.623
68.6082
227.061
109.342
168.611
99.7524
140.962
99.568
6.746
109.263
59.3434
77.8812
93.3508
152.881
66.0386
164.618
189.635
217.357
95.7804
4.3472
8.7204
184.668
41.1924
146.709
162.912
109.146
47.5566
198.969
43.601
161.556
170.337
24.409
212.612
101.819
92.3946
194.918
240.118
141.667
16.4218
185.374
129.922
182.66
133.037
86.5814
186.547
28.4228
71.4
159.863
82.19
193.329
196.755
74.1642
77.1456
129.163
96.2074
77.9432
73.223
25.3934
15.8176
61.09
114.31
124.348
86.1698
108.094
82.214
37.136
16.7028
212.419
172.453
134.987
126.249
113.765
136.915
75.485
66.312
101.032
178.65
74.6856
144.452
56.5544
86.2776
56.9898
40.5548
21.7552
107.055
12.15

## Sheet: Ext. Data Fig. 7
Panel C
Control	Brn3bcKO
1671	1825
1469	872
1070	1417
1060	1496
1297

[truncated: 11 more sheets: Ext. Data Fig. 8, Ext. Data Fig. 9, Ext. Data Fig. 11, Ext. Data Fig. 12, Ext. Data Fig. 15, Ext. Data Fig. 16, Ext. Data Fig. 17, Ext. Data Fig. 19, Ext. Data Fig. 20, Ext. Data Fig. 21, Ext. Data Fig. 23]
